# Supplementary material for: Genome‐wide association study identifies an NLR gene that confers partial resistance to Magnaporthe oryzae in rice
Source: Plant Biotechnol J. 2019 Dec 15;18(6):1376–83. doi: 10.1111/pbi.13300 (PMC7206997; doi:10.1111/pbi.13300)
Supplement: Supplementary file 1 — Table S1 Blast disease scores of 600 rice accessions (C‐RDP‐II) inoculated with strains YN661, YN716, or YN485 of M. orzyae. [file PBI-18-1376-s004.xlsx]

## Sheet: Table S1
Table S1. Blast disease scores of 600 rice accessions (C-RDP-II) inoculated with rice blast strains YN661, YN716 and YN485.
Accessions_ID	Sub-population	Country of Origin	YN661	YN485	YN716
117419	ARO	Bhutan	3	1	1
117426	Arom	India	3	8	5
117429	AusB	Bangladesh	1	1	3
117434	AusB	Bangladesh	2	2	4
117443	INP	Indonesia	1	1	4
117444	ARO	Pakistan	2	0	0
117447	InIP	Bangladesh	3	3	2
117454	InIP	India	3	3	3
117455	Indi	India	3	4	4
117456	ARO	Bangladesh	1	1	1
117458	ARO	Bangladesh	1	5	3
117459	AusB	Bangladesh	1	4	2
117460	InIP	Bangladesh	2	7	7
117463	INP	Brazil	2	6	6
117466	ARO	Iran	2	2	2
117467	ARO	Iran	2	2	3
117470	InIP	Madagascar	3	1	4
117475	Admx	Iran	4	2	2
117476	ARO	Iran	3	7	3
117481	TRP	India	4	3	5
117483	Temp	Taiwan	5	7	4
117492	Japx	Myanmar	3	1	4
117496	ARO	India	3	5	4
117498	ARO	India	3	1	6
117500	INP	India	3	3	6
117502	AusB	Pakistan	4	6	8
117513	Japx	Laos	3	3	2
117517	Trop	Philippines	3	3	6
117525	InIP	Sri Lanka	4	3	6
117528	Trop	Philippines	6	3	3
117529	ARO	Nepal	2	3	2
117531	INP	Korea Rep	1	0	1
117533	InIP	India	4	6	8
117539	Japx	India	1	6	3
117545	Indi	India	1	7	7
117551	Arom	India	0	4	0
117563	INP	India	2	2	0
117564	InIP	India	4	3	3
117565	TRP	Sri Lanka	5	6	5
117566	TRP	Sri Lanka	5	6	5
117571	Trop	Zaire	2	2	2
117585	AusB	Iran	1	6	5
117586	ARO	Iran	1	4	0
117587	InIP	Thailand	1	5	0
117588	AusB	Bangladesh	3	7	6
117598	INP	India	0	4	5
120849	AusB	Bangladesh	2	3	3
120851	AusB	Bangladesh	1	5	4
120852	ARO	Bangladesh	1	9	4
120853	ARO	Bangladesh	0	5	4
120854	ARO	India	1	6	4
120857	ARO	Pakistan	1	7	6
120858	AusB	Pakistan	0	2	2
120860	INP	Egypt	3	5	7
120862	InIP	China	4	6	3
120865	ARO	India	0	4	1
120868	ARO	India	3	7	3
120869	AusB	India	1	5	2
120870	ARO	India	2	2	4
120872	AusB	India	3	7	6
120874	ARO	Bangladesh	2	3	3
120875	ARO	Bangladesh	3	9	4
120876	ARO	Bangladesh	1	5	5
120877	AusB	Bangladesh	1	3	2
120878	INP	Indonesia	2	3	3
120879	InIP	Bangladesh	1	3	4
120881	AusB	Bangladesh	2	1	5
120885	INP	Senegal	1	0	2
120886	AusB	India	2	7	4
120887	ARO	Bangladesh	3	5	5
120888	AusB	Bangladesh	2	3	7
120889	AusB	Bangladesh	1	2	2
120890	ARO	Bangladesh	3	4	7
120891	AusB	Bangladesh	5	6	4
120892	InIP	Sri Lanka	1	1	0
120893	InIP	Sri Lanka	0	2	0
120894	AusB	Bangladesh	1	1	1
120895	InIP	Bangladesh	1	1	2
120896	AusB	India	2	3	3
120899	AusB	Bangladesh	1	4	3
120900	ARO	Bangladesh	1	6	5
120903	Indi	Brazil	0	1	0
120904	InIP	Myanmar	2	2	6
120905	Indi	Suriname	0	0	0
120906	IND	Philippines	1	1	1
120907	AusB	Bangladesh	3	3	5
120908	ARO	Bangladesh	4	3	6
120909	InIP	China	2	5	3
120910	AusB	India	5	5	6
120911	AusB	Bangladesh	1	7	1
120912	INP	China	0	5	2
120913	InIP	Bangladesh	1	2	4
120914	InIP	China	2	5	4
120915	AusB	Bangladesh	2	3	7
120917	ARO	Japan	Na	Na	Na
120918	Indi	Costa Rica	0	0	0
120919	Indi	Costa Rica	1	1	1
120925	INP	China	1	2	1
120926	ARO	Nepal	4	6	5
120927	ARO	India	1	7	3
120929	INP	China	1	2	3
120930	Indi	Sri Lanka	3	1	3
120932	ARO	Bangladesh	2	8	2
120933	ARO	Bangladesh	6	3	3
120934	AusB	Bangladesh	1	6	2
120935	AusB	Bangladesh	2	4	4
120936	ARO	Bangladesh	1	4	2
120939	InIP	Upper Volta	2	0	1
120943	ARO	Nepal	2	4	7
120946	INP	China	1	2	0
120947	InIP	China	2	0	1
120948	INP	Sri Lanka	2	4	2
120953	AusB	Bangladesh	1	5	7
120954	AusB	Pakistan	2	7	6
120955	AusB	Bangladesh	3	6	3
120957	ARO	Bangladesh	3	0	1
120958	INP	Sri Lanka	1	1	1
120959	InIP	Nepal	0	0	0
120960	ARO	Bangladesh	3	6	4
120961	AusB	Bangladesh	3	3	3
120963	ARO	Bangladesh	Na	0	0
120964	InIP	Laos	1	0	1
120965	AusB	India	3	5	6
120967	ARO	India	3	7	6
120968	ARO	Sri Lanka	0	4	6
120969	AusB	Bangladesh	5	2	3
120970	InIP	China	4	3	4
120971	Indi	China	5	6	4
120972	InIP	China	3	2	3
120973	Indi	China	1	5	3
120974	Indi	Taiwan	2	5	2
120976	Indi	Guatemala	0	0	1
120977	InIP	--	0	2	1
120978	AusB	Bangladesh	6	3	6
120981	InIP	Philippines	1	0	1
120983	InIP	Philippines	0	0	0
120984	InIP	Philippines	2	0	2
120986	INP	Philippines	1	2	1
120988	InIP	Philippines	2	4	3
120995	AusB	Pakistan	1	5	5
120997	ARO	Bangladesh	4	0	0
120999	AusB	Bangladesh	1	3	5
121001	INP	China	1	0	4
121002	Indi	Dominican Rp	0	1	0
121004	AusB	Bangladesh	4	4	7
121005	ARO	Bangladesh	2	5	6
121006	ARO	Bangladesh	2	5	3
121007	AusB	Bangladesh	1	5	4
121008	AusB	Sri Lanka	2	4	6
121009	AusB	Pakistan	3	5	7
121010	InIP	Sri Lanka	6	1	4
121011	InIP	Sri Lanka	4	5	4
121013	AusB	India	7	4	6
121015	InIP	Bhutan	2	0	4
121016	INP	Myanmar	1	0	0
121017	AusB	India	1	5	9
121018	AusB	Bangladesh	1	1	1
121019	InIP	Thailand	0	7	1
121020	InIP	Thailand	2	4	4
121022	ARO	Pakistan	7	7	6
121023	InIP	Philippines	3	6	4
121024	InIP	Sri Lanka	2	6	3
121025	ARO	Bangladesh	3	4	6
121026	AusB	Bangladesh	2	2	2
121027	Indi	Taiwan	2	4	4
121028	InIP	China	4	7	6
121029	ARO	Sri Lanka	2	3	5
121032	ARO	Bangladesh	3	5	2
121034	InIP	Bangladesh	4	6	4
121035	InIP	Bangladesh	1	5	0
121038	ARO	Bangladesh	3	3	3
121039	Indi	China	1	3	3
121040	INP	China	4	4	7
121041	InIP	Sri Lanka	3	9	2
121043	INP	Viet Nam	2	1	0
121044	InIP	China	2	5	5
121046	AusB	Bangladesh	3	3	2
121047	ARO	Bangladesh	1	5	7
121049	InIP	Madagascar	5	2	7
121050	INP	Madagascar	3	3	4
121051	INP	Mauritius	2	2	4
121052	INP	--	3	5	4
121053	InIP	Brazil	0	2	1
121055	AusB	Bangladesh	3	5	5
121056	AusB	Bangladesh	2	3	2
121057	AusB	Bangladesh	0	2	1
121058	AusB	Bangladesh	1	4	3
121059	InIP	Sri Lanka	5	0	0
121060	AusB	Bangladesh	0	5	3
121061	ARO	Bangladesh	Na	3	2
121062	InIP	Kenya	1	3	1
121063	InIP	China	6	2	4
121067	AusB	India	1	2	3
121068	ARO	India	5	3	5
121069	ARO	Bangladesh	1	4	2
121070	InIP	Sri Lanka	Na	2	0
121071	AusB	India	2	4	4
121072	Indi	Madagascar	1	0	3
121073	IxIP	Madagascar	1	2	0
121076	Indi	Philippines	Na	0	0
121077	InIP	Sri Lanka	6	3	3
121078	AusB	Bangladesh	3	6	5
121080	InIP	Myanmar	5	3	1
121081	Indi	Cuba	0	0	1
121085	InIP	Ecuador	2	3	1
121086	IND	Sri Lanka	3	1	4
121087	InIP	Philippines	3	5	2
121091	InIP	Nepal	3	0	0
121094	InIP	Sri Lanka	4	5	2
121096	AusB	Bangladesh	1	2	6
121098	InIP	Sri Lanka	3	2	2
121099	InIP	Bhutan	4	5	5
121100	INP	Bhutan	4	2	0
121101	INP	Bangladesh	6	2	3
121107	AusB	Pakistan	1	5	3
121110	InIP	China	6	1	3
121112	AusB	Pakistan	3	1	3
121115	ARO	Bangladesh	2	4	4
121116	ARO	Bangladesh	1	2	3
121117	AusB	Afghanistan	1	6	4
121118	InIP	India	4	3	7
121120	AusB	India	2	5	1
121121	ARO	India	3	4	5
121122	InIP	Bangladesh	5	1	2
121123	AusB	Bangladesh	0	4	1
121124	InIP	Madagascar	3	4	4
121125	IND	Thailand	5	3	0
121126	ARO	Bangladesh	4	2	6
121127	INP	Sri Lanka	1	0	1
121128	AusB	Pakistan	2	1	1
121129	ARO	Bangladesh	3	3	5
121133	INP	India	1	3	2
121134	AusB	Pakistan	0	5	5
121137	InIP	China	3	5	7
121142	InIP	Madagascar	2	4	4
121145	ABIP	China	1	2	4
121146	InIP	Bangladesh	1	0	3
121148	AusB	India	3	1	2
121149	ARO	India	2	5	4
121150	AusB	India	3	4	4
121151	INP	Madagascar	5	6	8
121152	INP	Sri Lanka	2	2	4
121153	INP	Sri Lanka	2	3	6
121155	AusB	Sri Lanka	3	4	1
121156	InIP	China	2	2	0
121157	InIP	China	1	2	3
121158	InIP	Sri Lanka	6	1	3
121159	InIP	China	0	5	6
121161	InIP	Bhutan	2	5	6
121162	InIP	--	3	4	6
121163	InIP	China	1	4	1
121164	InIP	China	2	5	9
121166	Indi	China	2	4	8
121170	Indi	Myanmar	7	6	7
121172	InIP	India	5	4	8
121173	ARO	Sri Lanka	5	9	7
121175	ARO	India	5	8	9
121176	InIP	--	5	3	5
121181	AusB	India	1	9	4
121182	Trop	--	1	1	4
121184	Indi	China	3	0	0
121186	AusB	--	4	4	4
121188	ARO	India	1	9	1
121191	Trop	Philippines	4	9	4
121193	Trop	Malaysia	2	3	2
121194	ARO	Bangladesh	7	7	5
121196	Trop	Philippines	2	4	5
121197	AusB	India	2	1	2
121198	ARO	Bangladesh	3	5	6
121201	Indi	--	0	1	0
121205	AusB	--	0	4	1
121206	AusB	--	1	3	1
121210	Japx	United States	3	2	2
121211	Trop	--	4	5	6
121212	Japx	Bangladesh	2	4	4
121213	Temp	Korea Rep	4	6	5
121220	AusB	India	8	6	9
121225	InIP	--	1	4	3
121231	ARO	India	2	3	2
121232	AusB	Bangladesh	1	3	4
121233	ARO	Bangladesh	2	3	1
121235	INP	--	3	3	4
121237	InIP	Bangladesh	4	2	2
121241	Trop	Ivory Coast	3	2	2
121242	TMP	Japan	4	3	4
121244	Indi	China	2	0	2
121247	Indi	Thailand	4	3	1
121250	ARO	Azerbaijan	6	1	2
121252	AusB	Sri Lanka	4	3	6
121253	Indi	India	2	5	2
121255	ARO	India	2	2	4
121257	Admx	India	5	1	3
121265	Arom	--	4	6	5
121266	IND	India	1	1	0
121267	Temp	Italy	2	3	4
121274	TRP	Malaysia	1	2	3
121275	TRP	Malaysia	0	1	0
121277	Indx	India	1	1	0
121278	Trop	Malaysia	1	3	2
121281	Temp	Romania	5	6	5
121286	Temp	China	4	6	9
121287	Japx	United States	5	6	5
121290	Trop	Guinea	2	2	1
121291	Indx	Madagascar	0	4	3
121292	Japx	Bhutan	1	6	2
121293	Trop	Madagascar	1	3	0
121294	IND	Bangladesh	2	5	3
121300	Trop	United States	2	6	4
121301	Trop	Papua New Guinea	1	0	0
121302	Trop	--	1	1	0
121303	Temp	United States	5	8	6
121306	Arom	Azerbaijan	2	2	2
121309	Temp	Korea Rep	4	6	8
121311	Indx	India	3	3	1
121312	Admx	Brazil	1	2	4
121316	Admx	Suriname	Na	4	2
121317	TRP	Brazil	2	2	3
121318	IND	Liberia	3	1	1
121324	AusB	India	7	9	5
121326	Temp	--	5	2	4
121327	Japx	Australia	1	5	3
121330	Arom	--	2	1	1
121331	AusB	India	7	7	5
121332	Indi	Nepal	1	1	2
121334	Temp	Italy	3	3	6
121339	Trop	Nigeria	1	1	1
121341	Trop	Ivory Coast	4	0	1
121343	Admx	Iran	1	4	6
121350	ARO	Sri Lanka	1	5	0
121351	Temp	China	2	7	4
121354	Temp	Japan	5	4	4
121356	Temp	China	4	3	3
121360	Trop	Brazil	1	0	2
121363	Trop	--	2	1	2
121365	Trop	Ivory Coast	1	0	0
121368	Trop	--	0	1	1
121373	Trop	Congo	1	0	1
121376	AusB	Bangladesh	1	2	1
121377	Japx	Bhutan	2	6	4
121379	IND	India	1	1	3
121380	AusB	Sri Lanka	3	3	3
121382	AusB	India	3	2	2
121383	IND	Laos	0	0	0
121384	IND	Laos	1	3	3
121385	Trop	Laos	1	3	6
121387	IND	Viet Nam	1	1	4
121388	Indi	--	1	3	3
121390	Indi	India	0	1	0
121392	Indi	Bangladesh	1	2	1
121394	ARO	Bhutan	0	2	5
121396	Trop	Liberia	0	2	1
121398	Trop	Malaysia	0	0	1
121399	Trop	Australia	2	2	4
121402	Temp	Uzbekistan	3	5	7
121403	Temp	Romania	5	4	9
121404	Trop	United States	0	2	4
121407	TMP	China	2	4	4
121409	Trop	Brazil	1	1	2
121411	Indi	China	2	5	2
121412	Trop	Colombia	3	2	1
121413	IND	Taiwan	1	1	2
121417	TRP	United States	5	4	6
121420	InIP	Malaysia	5	5	3
121421	Indi	China	2	1	2
121422	Indi	India	5	0	2
121424	Trop	Madagascar	3	1	2
121426	Arom	Iran	2	5	2
121428	Trop	Indonesia	1	4	2
121429	IND	Myanmar	1	1	1
121433	Trop	Bangladesh	2	4	2
121434	Indi	China	0	0	0
121443	TMP	--	5	1	5
121447	Indx	Iraq	7	5	7
121449	ARO	--	4	2	1
121453	Trop	Ivory Coast	2	2	3
121461	Trop	Ecuador	4	2	3
121468	TRP	United States	2	5	3
121469	Japx	Laos	3	2	2
121473	AusB	Sri Lanka	7	7	7
121475	Trop	Malaysia	2	3	3
121476	IND	Philippines	2	1	1
121478	ARO	Afghanistan	3	4	1
121479	Indi	--	4	3	4
121480	ARO	India	1	1	0
121481	IND	--	3	2	1
121483	Trop	Mexico	2	0	1
121486	Japx	Italy	7	3	7
121488	Trop	United States	4	3	3
121489	TRP	--	3	1	1
121490	Trop	--	2	2	2
121495	AusB	--	1	3	2
121497	TMP	Italy	9	4	6
121499	Arom	Bhutan	3	1	3
121500	ARO	Iran	4	1	1
121503	Indi	Indonesia	1	0	1
121505	Temp	Korea Rep	5	4	4
121506	IND	Sri Lanka	4	3	4
121507	ARO	--	4	3	3
121511	IND	Korea Rep	3	1	5
121515	Indi	China	7	2	5
121517	Temp	Taiwan	3	4	3
121519	ARO	--	3	1	1
121523	Trop	Indonesia	6	5	4
121524	Trop	Guinea-Bissau	3	2	1
121527	Indi	China	7	3	4
121528	Indi	China	1	0	1
121532	Indi	Madagascar	0	2	1
121534	Japx	Italy	5	5	5
121535	Temp	Argentina	Na	4	7
121536	TRP	Ivory Coast	3	0	0
121537	Trop	Ivory Coast	1	1	3
121538	TRP	Ivory Coast	0	0	0
121540	Japx	Turkey	7	4	5
121541	TMP	Belgium	9	7	9
121544	Temp	Ukraine	9	6	6
121548	Temp	China	4	3	0
121549	Temp	Japan	7	2	4
121550	Temp	Japan	7	3	3
121554	Temp	Korea Rep	6	6	3
121555	Indi	China	2	1	0
121559	Japx	India	4	7	7
121567	Trop	Indonesia	3	2	2
121568	Temp	Japan	1	1	1
121569	Trop	United States	2	3	3
121570	ARO	United States	6	3	1
121571	Temp	--	5	6	6
121572	Temp	--	6	3	6
121576	INP	Bhutan	5	7	4
121577	Japx	United States	5	7	7
121578	Temp	Japan	4	6	5
121579	Temp	Morocco	Na	3	6
121580	Japx	Turkey	5	3	4
121582	ARO	Pakistan	1	2	1
121584	Japx	China	2	4	5
121588	AusB	Bangladesh	0	4	6
121589	ARO	India	1	4	3
121591	InIP	Philippines	0	3	2
121593	IND	Ghana	3	1	3
121594	TRP	India	1	5	4
121595	Japx	India	3	5	3
121597	Indi	India	2	1	1
121599	IND	Viet Nam	5	4	2
121600	Trop	Madagascar	1	2	2
121605	AusB	Bangladesh	1	6	3
121608	Indi	United States	0	1	0
121611	Indi	Taiwan	0	3	0
121614	IND	Indonesia	2	1	2
121615	IND	Philippines	1	0	1
121617	IND	Philippines	0	0	1
121618	ARO	Bangladesh	1	4	2
121620	TMP	China	5	4	0
121621	Indi	Bangladesh	1	1	0
121623	Indi	Sri Lanka	3	3	1
121624	ARO	India	3	4	7
121627	Indi	Sri Lanka	3	1	0
121628	IND	Mauritania	1	2	2
121633	TRP	Indonesia	1	4	3
121634	Indi	Sri Lanka	2	2	4
121636	IND	Madagascar	1	2	1
121638	IND	India	1	1	1
121639	AxIP	Liberia	0	4	1
121645	IND	Nepal	4	0	0
121646	Trop	Nigeria	4	1	0
121648	Trop	Madagascar	Na	1	Na
121649	Japx	--	Na	0	0
121650	Indi	China	0	1	0
121659	IND	--	5	4	2
121661	TRP	Liberia	Na	1	2
121670	Trop	--	1	1	2
121672	Trop	--	1	1	2
121676	Admx	--	1	3	4
121681	ARO	Iran	1	2	Na
121683	Indi	Japan	0	3	2
121684	Indi	Madagascar	Na	4	5
121687	Admx	Uzbekistan	7	6	3
121694	Trop	Brazil	5	3	2
121695	IND	Thailand	1	1	Na
121696	Trop	Brazil	1	0	1
121697	Trop	Spain	0	4	2
121699	Trop	Madagascar	1	2	1
121702	Trop	United States	6	4	1
121705	InIP	Philippines	5	0	0
121706	Trop	Brazil	2	1	1
121709	TRP	Venezuela	3	3	6
121714	Indx	Madagascar	1	3	1
121715	Trop	Madagascar	3	4	5
121717	IxIP	Madagascar	4	3	2
121725	InIP	--	2	3	4
121730	Trop	Madagascar	2	1	2
121731	Temp	Spain	7	5	5
121732	Trop	United States	5	2	1
121734	Trop	United States	6	4	3
121735	Trop	--	Na	1	1
121737	Trop	Madagascar	2	0	2
121741	Trop	Indonesia	3	3	2
121742	Trop	Brazil	1	0	1
121744	Trop	--	1	0	1
121746	Trop	Ivory Coast	2	3	2
121747	Trop	Korea Rep	1	3	1
121748	InIP	Philippines	3	3	2
121750	INP	Philippines	5	0	2
121752	InIP	Philippines	0	1	0
121753	InIP	Philippines	Na	1	1
121755	Trop	Philippines	4	2	2
121756	TRP	Philippines	3	3	1
121759	Indi	Philippines	0	1	0
121760	InIP	Philippines	3	1	2
121761	Trop	Ivory Coast	1	1	1
121763	Trop	Ivory Coast	2	1	1
121764	Trop	Ivory Coast	Na	0	1
121766	Trop	Senegal	0	1	1
121768	Trop	Nicaragua	Na	Na	Na
121771	InIP	Mali	1	0	2
121772	Trop	Indonesia	2	1	3
121773	Arom	Nepal	Na	Na	Na
121774	InIP	India	6	0	2
121775	Trop	--	2	2	2
121778	Indi	Madagascar	2	1	3
121781	Japx	Japan	4	4	6
121782	Trop	Australia	3	3	2
121785	InIP	Madagascar	2	2	2
121787	Trop	--	1	1	2
121790	Temp	--	6	5	6
121792	Japx	Portugal	7	3	6
121793	Trop	Madagascar	1	0	1
121794	TrIP	--	1	1	2
121800	Temp	Italy	3	7	7
121801	Trop	--	2	2	1
121803	Trop	Philippines	2	3	2
121805	Trop	Colombia	0	0	1
121807	JxIP	--	0	3	3
121809	Trop	Brazil	3	0	1
121812	IxIP	Madagascar	6	1	3
121814	Japx	Portugal	7	4	5
121824	Temp	Portugal	7	4	7
121826	Indi	Korea Rep	1	0	0
121827	InIP	Mali	3	1	3
121832	Indi	Bhutan	2	3	2
121833	Trop	Madagascar	1	1	2
121834	InIP	Madagascar	3	2	3
121835	InIP	Philippines	0	1	1
121838	Trop	Madagascar	1	1	1
121839	InIP	Madagascar	2	3	6
121843	Trop	Ivory Coast	4	3	5
121845	TRP	Ivory Coast	6	3	1
121846	InIP	Senegal	2	2	3
121847	InIP	Senegal	1	0	2
121849	INP	Senegal	2	1	6
121850	InIP	Senegal	1	0	2
121852	INP	--	2	2	4
121855	InIP	Senegal	1	0	3
121856	INP	Senegal	1	2	3
121857	InIP	Senegal	1	0	3
121858	INP	Senegal	0	1	4
121859	Trop	--	1	1	2
121862	TMP	--	1	3	3
121864	Arom	India	4	9	4
121865	IND	India	4	2	2
121872	Indi	India	2	2	3
121873	Trop	Philippines	2	3	3
121875	Trop	--	1	3	2
121877	Admx	Upper Volta	3	1	2
121879	IND	Cuba	0	1	0
121880	IND	Philippines	0	4	3
121884	Indi	--	1	2	2
121885	Indi	Sri Lanka	2	4	2
121888	IND	--	0	2	3
121894	Indi	Sri Lanka	2	1	0
121896	Admx	Iran	6	4	4
121897	Admx	Indonesia	0	2	3
121898	Arom	India	1	1	0
121899	Arom	India	0	3	1
121901	Indx	Madagascar	2	5	3
121904	Trop	Philippines	2	5	5
121905	Trop	Indonesia	2	3	4
121916	Indi	Dominican Rp	0	1	1
121919	Indi	Viet Nam	3	Na	Na
121920	Indi	India	Na	0	0
121921	Indi	India	3	4	2
121923	Temp	Viet Nam	4	5	3
121927	Trop	Australia	2	3	4
121930	Trop	--	1	3	3
121938	Trop	--	Na	3	4
121938	Trop	--	Na	Na	Na
121939	Trop	Malaysia	Na	Na	Na
121940	Trop	Indonesia	Na	Na	Na
121941	Indi	Myanmar	Na	Na	Na
121942	INP	--	Na	Na	Na
121943	Temp	--	Na	Na	Na
121944	Japx	--	Na	Na	Na
121945	ABIP	--	Na	Na	Na
121946	Japx	--	Na	Na	Na
121963	InIP	--	Na	Na	Na
121965	InIP	--	Na	Na	Na
121970	Indi	--	Na	Na	Na
121975	Japx	--	Na	Na	Na
121979	Arom	--	Na	Na	Na
121985	Japx	--	Na	Na	Na
121990	IxIP	--	Na	Na	Na
122000	InIP	--	Na	Na	Na
Na: No data available due to either no seeds for inoculation or inconsistent rice blast scores)
