# Supplementary material for: Genome‐wide association study identifies an NLR gene that confers partial resistance to Magnaporthe oryzae in rice
Source: Plant Biotechnol J. 2019 Dec 15;18(6):1376–83. doi: 10.1111/pbi.13300 (PMC7206997; doi:10.1111/pbi.13300)
Supplement: Supplementary file 2 — Table S2 List of the rice accessions highly resistant to M. orzyaestrains YN661, YN716, and YN485. [file PBI-18-1376-s005.xlsx]

## Sheet: Table S2
	Table S2 List of the rice accessions highly resistant to the three strains of YN661, YN716 and YN485.
	Accessions_ID	Sub-population	Country of Collection	YN661	YN485	YN716
	117456	ARO	Bangladesh	1	1	1
	117531	INP	Korea Rep	1	0	1
	120892	InIP	Sri Lanka	1	1	0
	120894	AusB	Bangladesh	1	1	1
	120903	Indi	Brazil	0	1	0
	120905	Indi	Suriname	0	0	0
	120906	IND	Philippines	1	1	1
	120918	Indi	Costa Rica	0	0	0
	120919	Indi	Costa Rica	1	1	1
	120958	INP	Sri Lanka	1	1	1
	120959	InIP	Nepal	0	0	0
	120964	InIP	Laos	1	0	1
	120976	Indi	Guatemala	0	0	1
	120981	InIP	Philippines	1	0	1
	120983	InIP	Philippines	0	0	0
	121002	Indi	Dominican Rp	0	1	0
	121016	INP	Myanmar	1	0	0
	121018	AusB	Bangladesh	1	1	1
	121081	Indi	Cuba	0	0	1
	121127	INP	Sri Lanka	1	0	1
	121201	Indi	--	0	1	0
	121266	IND	India	1	1	0
	121275	TRP	Malaysia	0	1	0
	121277	Indx	India	1	1	0
	121301	Trop	Papua New Guinea	1	0	0
	121302	Trop	--	1	1	0
	121339	Trop	Nigeria	1	1	1
	121365	Trop	Ivory Coast	1	0	0
	121368	Trop	--	0	1	1
	121373	Trop	Congo	1	0	1
	121383	IND	Laos	0	0	0
	121390	Indi	India	0	1	0
	121398	Trop	Malaysia	0	0	1
	121429	IND	Myanmar	1	1	1
	121434	Indi	China	0	0	0
	121480	ARO	India	1	1	0
	121503	Indi	Indonesia	1	0	1
	121528	Indi	China	1	0	1
	121538	TRP	Ivory Coast	0	0	0
	121608	Indi	United States	0	1	0
	121615	IND	Philippines	1	0	1
	121617	IND	Philippines	0	0	1
	121621	Indi	Bangladesh	1	1	0
	121638	IND	India	1	1	1
	121650	Indi	China	0	1	0
	121696	Trop	Brazil	1	0	1
	121742	Trop	Brazil	1	0	1
	121744	Trop	--	1	0	1
	121752	InIP	Philippines	0	1	0
	121759	Indi	Philippines	0	1	0
	121761	Trop	Ivory Coast	1	1	1
	121766	Trop	Senegal	0	1	1
	121793	Trop	Madagascar	1	0	1
	121805	Trop	Colombia	0	0	1
	121826	Indi	Korea Rep	1	0	0
	121835	InIP	Philippines	0	1	1
	121838	Trop	Madagascar	1	1	1
	121879	IND	Cuba	0	1	0
	121898	Arom	India	1	1	0
	121916	Indi	Dominican Rp	0	1	1
