# Supplementary material for: Genome‐wide association study identifies an NLR gene that confers partial resistance to Magnaporthe oryzae in rice
Source: Plant Biotechnol J. 2019 Dec 15;18(6):1376–83. doi: 10.1111/pbi.13300 (PMC7206997; doi:10.1111/pbi.13300)
Supplement: Supplementary file 3 — Table S3 The eight genotypes obtained from CRISPR‐CAS9 target editing of PiPR1gene. [file PBI-18-1376-s002.xlsx]

## Sheet: Table S3
	Table S3 The eight genotypes obtained from CRISPR-CAS9 target editing of PiPR1 gene.
	NO.	Target-Sequence-Genotypes	Types	Number of lines	Annotation
	Wild type	AAAAGACGGTCCGGGATA	WT
	ΔPiPR1-17	AAAAGACGGGCACGGTGTGT	Substitution	1	Homozygous
	ΔPiPR1-24	AAAAGACGGTC----ATA	CGGG deletion	5	Homozygous--Framshift
	ΔPiPR1-31	AAAAGACGG------ATA	TCCGGG deletion	28	Heterozygous
		AAAAGACGGTC----ATA	CGGG deletion
	ΔPiPR1-38	A---------------TA	AAAGACGGTCCGGGA deletion	1	Homozygous
	ΔPiPR1-39	AAAAGACGGTCC----TA	GGGA deletion	1	Homozygous-Framshift
	ΔPiPR1-41	AAAAGACGGTCC---ATA	GGG deletion	3	Homozygous
	ΔPiPR1-43	AAAAGACGGTCCG--ATA	GG deletion	1	Homozygous-Framshift
	ΔPiPR1-79	AAAAGACGGTCCGG-ATA	G deletion	3	Homozygous-Framshift
