# Supplementary material for: Genome‐wide association study identifies an NLR gene that confers partial resistance to Magnaporthe oryzae in rice
Source: Plant Biotechnol J. 2019 Dec 15;18(6):1376–83. doi: 10.1111/pbi.13300 (PMC7206997; doi:10.1111/pbi.13300)
Supplement: Supplementary file 4 — Table S4 Natural variations of the PiPR1 locus in the 122 rice cultivars. [file PBI-18-1376-s001.xlsx]

## Sheet: 99result
Figure 4S. Natural variations of the PiPR1 locus in the 122 rice cultivars
Genotypes	Rice_varieties_IDs	-331	-293	-282	-261	-246	-238	-235	-187	-185	-171	-128	-127	-126	-125	-120	-119	-64	-63	-51	-42	-27	-26	29	40	47	62	65	80	81	86	88	89	91	92	101	105	118	125	126	127	134	135	138	143	154	160	167	172
Type1	IRIS_313-21800	A	C	A	C	C	G	A	G	T	C	G	C	A	C	A	T	A	C	C	C	C	C	G	G	G	G	G	C	A	G	A	T	A	C	C	G	A	G	A	A	C	A	T	G	T	G	G	C
Type1	IRIS_313-21802	A	C	A	C	C	G	A	G	T	C	G	C	A	C	A	T	A	C	C	C	C	C	G	G	G	G	G	C	A	G	A	T	A	C	C	G	A	G	A	A	C	A	T	G	T	G	G	C
Type1	IRIS_313-21796	A	C	A	C	C	G	A	G	T	C	G	C	A	C	A	T	A	C	C	C	C	C	G	G	G	G	G	C	A	G	A	T	A	C	C	G	A	G	A	A	C	A	T	G	T	G	G	C
Type1	B269	A	C	A	C	C	G	A	G	T	C	G	C	A	C	A	T	A	C	C	C	C	C	G	G	G	G	G	C	A	G	A	T	A	C	C	G	A	G	A	A	C	A	T	G	T	G	G	C
Type1	IRIS_313-21725	A	C	A	C	C	G	A	G	T	C	G	C	A	C	A	T	A	C	C	C	C	C	G	G	G	G	G	C	A	G	A	T	A	C	C	G	A	G	A	A	C	A	T	G	T	G	G	C
Type1	IRIS_313-21689	A	C	A	C	C	G	A	G	T	C	G	C	A	C	A	T	A	C	C	C	C	C	G	G	G	G	G	C	A	G	A	T	A	C	C	G	A	G	A	A	C	A	T	G	T	G	G	C
Type1	IRIS_313-21652	A	C	A	C	C	G	A	G	T	C	G	C	A	C	A	T	A	C	C	C	C	C	G	G	G	G	G	C	A	G	A	T	A	C	C	G	A	G	A	A	C	A	T	G	T	G	G	C
Type1	IRIS_313-21661	A	C	A	C	C	G	A	G	T	C	G	C	A	C	A	T	A	C	C	C	C	C	G	G	G	G	G	C	A	G	A	T	A	C	C	G	A	G	A	A	C	A	T	G	T	G	G	C
Type1	IRIS_313-21651	A	C	A	C	C	G	A	G	T	C	G	C	A	C	A	T	A	C	C	C	C	C	G	G	G	G	G	C	A	G	A	T	A	C	C	G	A	G	A	A	C	A	T	G	T	G	G	C
Type2	CX97	A	C	A	C	C	G	A	G	T	C	G	C	A	C	A	T	A	C	C	C	C	C	G	G	G	G	G	C	A	G	A	T	A	C	C	G	A	G	A	A	C	A	T	G	T	G	G	C
Type2	IRIS_313-21730	A	C	A	C	C	G	A	G	T	C	G	C	A	C	A	T	A	C	C	C	C	C	G	G	G	G	G	C	A	G	A	T	A	C	C	G	A	G	A	A	C	A	T	G	T	G	G	C
Type2	IRIS_313-21731	A	C	A	C	C	G	A	G	T	C	G	C	A	C	A	T	A	C	C	C	C	C	G	G	G	G	G	C	A	G	A	T	A	C	C	G	A	G	A	A	C	A	T	G	T	G	G	C
Type3	IRIS_313-21755	A	C	A|G|UP_stream||	C	C|T|UP_stream||	G|A|UP_stream||	A	G	T	C	G	C	A	C	A	T	A|G|UP_stream||	C	C	C	C	C|T|UP_stream||	G	G	G	G|C|Synonymous_mutation|CTG_L|CTC_L	G|C|missence_mutation|GAG_E|GAC_D	C|T|Synonymous_mutation|GAC_D|GAT_D	A|G|missence_mutation|AAG_K|GAG_E	G|T|Synonymous_mutation|CTG_L|CTT_L	A|G|missence_mutation|GAT_D|GGT_G	T	A	C|G|missence_mutation|GAC_D|GAG_E	C|T|Synonymous_mutation|CGC_R|CGT_R	G	A	G	A	A	C	A	T	G	T	G	G|C|Synonymous_mutation|GTG_V|GTC_V	C
Type4	IRIS_313-21648	A	C	A|G|UP_stream||	C	C|T|UP_stream||	G	A	G	T	C	G	C	A	C	A|T|UP_stream||	T|C|UP_stream||	A|G|UP_stream||	C	C	C	C	C|T|UP_stream||	G	G	G	G|C|Synonymous_mutation|CTG_L|CTC_L	G|C|missence_mutation|GAG_E|GAC_D	C|T|Synonymous_mutation|GAC_D|GAT_D	A|G|missence_mutation|AAG_K|GAG_E	G|T|Synonymous_mutation|CTG_L|CTT_L	A|G|missence_mutation|GAT_D|GGT_G	T	A	C|G|missence_mutation|GAC_D|GAG_E	C|T|Synonymous_mutation|CGC_R|CGT_R	G|A|missence_mutation|GTT_V|ATT_I	A	G	A	A	C	A	T	G	T	G	G|C|Synonymous_mutation|GTG_V|GTC_V	C
Type5	IRIS_313-21744	A	C	A|G|UP_stream||	C	C|T|UP_stream||	G	A	G	T	C	G|T|UP_stream||	C	A|C|UP_stream||	C	A|T|UP_stream||	T	A|G|UP_stream||	C	C	C	C	C|T|UP_stream||	G	G	G	G|C|Synonymous_mutation|CTG_L|CTC_L	G|C|missence_mutation|GAG_E|GAC_D	C|T|Synonymous_mutation|GAC_D|GAT_D	A|G|missence_mutation|AAG_K|GAG_E	G|T|Synonymous_mutation|CTG_L|CTT_L	A|G|missence_mutation|GAT_D|GGT_G	T	A	C|G|missence_mutation|GAC_D|GAG_E	C|T|Synonymous_mutation|CGC_R|CGT_R	G|A|missence_mutation|GTT_V|ATT_I	A|C|missence_mutation|GAT_D|GCT_A	G|C|Synonymous_mutation|ACG_T|ACC_T	A|G|missence_mutation|AAG_K|GAG_E	A	C|A|Synonymous_mutation|CTC_L|CTA_L	A|C|Synonymous_mutation|AGG_R|CGG_R	T|G|missence_mutation|TCT_S|GCT_A	G	T	G	G|C|Synonymous_mutation|GTG_V|GTC_V	C
Type6	IRIS_313-21691	A	C	A|G|UP_stream||	C	C|T|UP_stream||	G|A|UP_stream||	A	G	T	C	G	C	A	C	A|T|UP_stream||	T|C|UP_stream||	A|G|UP_stream||	C	C	C	C	C|T|UP_stream||	G	G	G	G|C|Synonymous_mutation|CTG_L|CTC_L	G|C|missence_mutation|GAG_E|GAC_D	C|T|Synonymous_mutation|GAC_D|GAT_D	A|G|missence_mutation|AAG_K|GAG_E	G|T|Synonymous_mutation|CTG_L|CTT_L	A|G|missence_mutation|GAT_D|GGT_G	T	A	C|G|missence_mutation|GAC_D|GAG_E	C|T|Synonymous_mutation|CGC_R|CGT_R	G|A|missence_mutation|GTT_V|ATT_I	A	G	A	A	C	A	T	G	T	G	G|C|Synonymous_mutation|GTG_V|GTC_V	C
Type7	IRIS_313-21704	A	C	A	C|T|UP_stream||	C	G	A	G	T	C	G	C	A	C	A|G|UP_stream||	T	A	C	C	C	C	C	G	G	G|A|Synonymous_mutation|CTG_L|CTA_L	G	G	C	A	G	A	T	A	C|G|missence_mutation|GAC_D|GAG_E	C	G	A	G	A	A	C	A	T	G	T	G	G	C
Type8	IRIS_313-21759	A	C	A|G|UP_stream||	C	C|T|UP_stream||	G|A|UP_stream||	A	G	T	C	G	C	A	C	A	T	A|G|UP_stream||	C	C	C	C	C|T|UP_stream||	G	G	G	G|C|Synonymous_mutation|CTG_L|CTC_L	G|C|missence_mutation|GAG_E|GAC_D	C|T|Synonymous_mutation|GAC_D|GAT_D	A|G|missence_mutation|AAG_K|GAG_E	G|T|Synonymous_mutation|CTG_L|CTT_L	A|G|missence_mutation|GAT_D|GGT_G	T	A	C|G|missence_mutation|GAC_D|GAG_E	C|T|Synonymous_mutation|CGC_R|CGT_R	G|A|missence_mutation|GTT_V|ATT_I	A	G	A	A	C	A	T	G	T	G	G|C|Synonymous_mutation|GTG_V|GTC_V	C
Type9	IRIS_313-21686	A	C	A	C|T|UP_stream||	C	G	A	G|-3CTA|UP_stream||	T	C|A|UP_stream||	G|T|UP_stream||	C	A|C|UP_stream||	C|T|UP_stream||	A	T	A	C	C	C	C	C	G	G	G|A|Synonymous_mutation|CTG_L|CTA_L	G	G	C	A	G	A	T	A	C|G|missence_mutation|GAC_D|GAG_E	C	G	A	G	A	A	C	A	T	G|A|Synonymous_mutation|GAG_E|GAA_E	T|C|missence_mutation|GTG_V|GCG_A	G	G|C|Synonymous_mutation|GTG_V|GTC_V	C|A|missence_mutation|GCC_A|GAC_D
Type10	IRIS_313-21711	A|T|UP_stream||	C	A	C	C	G	A	G	T	C	G|T|UP_stream||	C|G|UP_stream||	A|C|UP_stream||	C|T|UP_stream||	A	T	A|G|UP_stream||	C	C|T|UP_stream||	C	C	C	G|C|missence_mutation|GAG_E|GAC_D	G|T|missence_mutation|GGG_G|GTG_V	G	G	G	C	A	G|T|Synonymous_mutation|CTG_L|CTT_L	A	T|C|Synonymous_mutation|GAT_D|GAC_D	A|C|missence_mutation|GAC_D|GCC_A	C|G|missence_mutation|GAC_D|GAG_E	C	G	A|G|missence_mutation|GAT_D|GGT_G	G|A|Synonymous_mutation|ACG_T|ACA_T	A|G|missence_mutation|AAG_K|GAG_E	A|T|missence_mutation|AAG_K|ATG_M	C|A|Synonymous_mutation|CTC_L|CTA_L	A|C|Synonymous_mutation|AGG_R|CGG_R	T|G|missence_mutation|TCT_S|GCT_A	G	T	G	G	C
Type11	IRIS_313-21083	A|T|UP_stream||	C	A	C	C	G	A	G	T	C	G	C	A	C	A	T	A|G|UP_stream||	C	C|T|UP_stream||	C	C	C	G|C|missence_mutation|GAG_E|GAC_D	G|T|missence_mutation|GGG_G|GTG_V	G	G	G	C	A	G|T|Synonymous_mutation|CTG_L|CTT_L	A	T|C|Synonymous_mutation|GAT_D|GAC_D	A|C|missence_mutation|GAC_D|GCC_A	C|G|missence_mutation|GAC_D|GAG_E	C	G	A|G|missence_mutation|GAT_D|GGT_G	G|A|Synonymous_mutation|ACG_T|ACA_T	A|G|missence_mutation|AAG_K|GAG_E	A|T|missence_mutation|AAG_K|ATG_M	C|A|Synonymous_mutation|CTC_L|CTA_L	A|C|Synonymous_mutation|AGG_R|CGG_R	T|G|missence_mutation|TCT_S|GCT_A	G	T	G	G	C
Type12	IRIS_313-21692	A	C	A	C	C	G	A	G	T	C	G	C	A	C	A	T	A	C	C	C	C	C	G	G	G	G	G	C	A	G	A	T	A	C	C	G	A	G	A	A	C	A	T	G	T	G	G	C
Type13	IRIS_313-21790	A	C	A|G|UP_stream||	C	C|T|UP_stream||	G|A|UP_stream||	A	G	T	C	G	C	A	C	A|T|UP_stream||	T	A|G|UP_stream||	C	C	C	C	C|T|UP_stream||	G	G	G	G|C|Synonymous_mutation|CTG_L|CTC_L	G|C|missence_mutation|GAG_E|GAC_D	C|T|Synonymous_mutation|GAC_D|GAT_D	A|G|missence_mutation|AAG_K|GAG_E	G|T|Synonymous_mutation|CTG_L|CTT_L	A|G|missence_mutation|GAT_D|GGT_G	T	A	C|G|missence_mutation|GAC_D|GAG_E	C|T|Synonymous_mutation|CGC_R|CGT_R	G|A|missence_mutation|GTT_V|ATT_I	A	G	A	A	C	A	T	G	T	G	G|C|Synonymous_mutation|GTG_V|GTC_V	C
Type14	IRIS_313-21098	A	C|G|UP_stream||	A	C	C	G	A	G	T	C	G|T|UP_stream||	C	A|T|UP_stream||	C	A	T	A|G|UP_stream||	C|-1G|UP_stream||	C|T|UP_stream||	C	C	C	G|C|missence_mutation|GAG_E|GAC_D	G	G	G	G	C	A	G|T|Synonymous_mutation|CTG_L|CTT_L	A	T|C|Synonymous_mutation|GAT_D|GAC_D	A|C|missence_mutation|GAC_D|GCC_A	C|G|missence_mutation|GAC_D|GAG_E	C	G	A|G|missence_mutation|GAT_D|GGT_G	G|A|Synonymous_mutation|ACG_T|ACA_T	A|G|missence_mutation|AAG_K|GAG_E	A|T|missence_mutation|AAG_K|ATG_M	C|A|Synonymous_mutation|CTC_L|CTA_L	A|C|Synonymous_mutation|AGG_R|CGG_R	T|G|missence_mutation|TCT_S|GCT_A	G	T	G	G	C
Type15	IRIS_313-21748	A	C	A	C	C	G	A	G	T	C	G	C	A	C	A	T	A	C	C	C	C	C	G	G	G	G|C|Synonymous_mutation|CTG_L|CTC_L	G	C	A	G	A|G|missence_mutation|GAT_D|GGT_G	T	A	C|G|missence_mutation|GAC_D|GAG_E	C|T|Synonymous_mutation|CGC_R|CGT_R	G	A	G	A	A	C	A	T	G	T	G|C|missence_mutation|GGG_G|GCG_A	G|C|Synonymous_mutation|GTG_V|GTC_V	C
Type16	IRIS_313-20858	A	C	A	C|T|UP_stream||	C	G	A	G|-3CTA|UP_stream||	T	C|A|UP_stream||	G	C	A	C	A	T|C|UP_stream||	A|G|UP_stream||	C	C|T|UP_stream||	C	C	C	G	G	G|A|Synonymous_mutation|CTG_L|CTA_L	G	G	C	A	G	A	T	A	C|G|missence_mutation|GAC_D|GAG_E	C	G	A	G	A	A	C	A	T	G|A|Synonymous_mutation|GAG_E|GAA_E	T|C|missence_mutation|GTG_V|GCG_A	G	G|C|Synonymous_mutation|GTG_V|GTC_V	C|A|missence_mutation|GCC_A|GAC_D
Type17	IRIS_313-21721	A|T|UP_stream||	C	A	C	C	G	A	G	T	C	G	C	A	C	A	T	A|G|UP_stream||	C	C|T|UP_stream||	C	C	C	G|C|missence_mutation|GAG_E|GAC_D	G|T|missence_mutation|GGG_G|GTG_V	G	G	G	C	A	G|T|Synonymous_mutation|CTG_L|CTT_L	A	T|C|Synonymous_mutation|GAT_D|GAC_D	A|C|missence_mutation|GAC_D|GCC_A	C|G|missence_mutation|GAC_D|GAG_E	C	G	A|G|missence_mutation|GAT_D|GGT_G	G|A|Synonymous_mutation|ACG_T|ACA_T	A|G|missence_mutation|AAG_K|GAG_E	A|T|missence_mutation|AAG_K|ATG_M	C|A|Synonymous_mutation|CTC_L|CTA_L	A|C|Synonymous_mutation|AGG_R|CGG_R	T|G|missence_mutation|TCT_S|GCT_A	G	T	G	G	C
Type18	IRIS_313-21736	A	C	A|G|UP_stream||	C	C|T|UP_stream||	G|A|UP_stream||	A	G	T	C	G	C	A	C	A	T	A|G|UP_stream||	C	C	C	C	C|T|UP_stream||	G	G	G	G|C|Synonymous_mutation|CTG_L|CTC_L	G|C|missence_mutation|GAG_E|GAC_D	C|T|Synonymous_mutation|GAC_D|GAT_D	A|G|missence_mutation|AAG_K|GAG_E	G|T|Synonymous_mutation|CTG_L|CTT_L	A|G|missence_mutation|GAT_D|GGT_G	T	A	C|G|missence_mutation|GAC_D|GAG_E	C|T|Synonymous_mutation|CGC_R|CGT_R	G|A|missence_mutation|GTT_V|ATT_I	A|C|missence_mutation|GAT_D|GCT_A	G	A	A	C	A	T	G	T	G	G|C|Synonymous_mutation|GTG_V|GTC_V	C
Type19	IRIS_313-8948	A	C	A	C	C	G	A	G	T	C	G	C	A	C	A	T	A	C	C	C	C	C	G	G	G	G|C|Synonymous_mutation|CTG_L|CTC_L	G|C|missence_mutation|GAG_E|GAC_D	C	A	G	A	T	A	C	C	G	A|C|missence_mutation|GAT_D|GCT_A	G|C|Synonymous_mutation|ACG_T|ACC_T	A|G|missence_mutation|AAG_K|GAG_E	A	C	A	T	G	T	G	G|C|Synonymous_mutation|GTG_V|GTC_V	C
Type20	IRIS_313-21710	A|T|UP_stream||	C	A	C	C	G	A	G	T	C	G	C	A	C	A	T	A|G|UP_stream||	C	C|T|UP_stream||	C	C	C	G|C|missence_mutation|GAG_E|GAC_D	G|T|missence_mutation|GGG_G|GTG_V	G	G	G	C	A	G|T|Synonymous_mutation|CTG_L|CTT_L	A	T|C|Synonymous_mutation|GAT_D|GAC_D	A|C|missence_mutation|GAC_D|GCC_A	C|G|missence_mutation|GAC_D|GAG_E	C	G	A|G|missence_mutation|GAT_D|GGT_G	G|A|Synonymous_mutation|ACG_T|ACA_T	A|G|missence_mutation|AAG_K|GAG_E	A|T|missence_mutation|AAG_K|ATG_M	C|A|Synonymous_mutation|CTC_L|CTA_L	A|C|Synonymous_mutation|AGG_R|CGG_R	T|G|missence_mutation|TCT_S|GCT_A	G	T	G	G	C
Type21	IRIS_313-21687	A	C	A	C	C	G	A	G	T	C	G	C	A	C	A	T	A	C	C	C	C	C	G	G	G	G|C|Synonymous_mutation|CTG_L|CTC_L	G	C	A	G	A|G|missence_mutation|GAT_D|GGT_G	T	A	C|G|missence_mutation|GAC_D|GAG_E	C|T|Synonymous_mutation|CGC_R|CGT_R	G	A	G	A	A	C	A	T	G	T	G	G	C
Type22	IRIS_313-21752	A	C	A	C	C	G	A	G	T	C	G	C	A	C	A	T	A	C	C	C	C	C	G	G	G	G	G	C	A	G	A	T	A	C	C	G	A	G	A	A	C	A	T	G	T	G	G	C
Type23	IRIS_313-21740	A	C	A	C	C	G	A	G	T	C	G	C	A	C	A	T	A	C	C	C	C	C	G	G	G	G	G	C	A	G	A	T	A	C	C	G	A	G	A	A	C	A	T	G	T	G	G	C
Type24	IRIS_313-21809	A	C	A	C|T|UP_stream||	C	G	A	G|-3CTA|UP_stream||	T	C|A|UP_stream||	G|T|UP_stream||	C|G|UP_stream||	A|C|UP_stream||	C	A|T|UP_stream||	T	A|G|UP_stream||	C	C	C	C	C|T|UP_stream||	G	G	G	G	G	C	A	G	A	T	A	C|G|missence_mutation|GAC_D|GAG_E	C	G	A	G	A	A	C	A	T	G|A|Synonymous_mutation|GAG_E|GAA_E	T|C|missence_mutation|GTG_V|GCG_A	G	G|C|Synonymous_mutation|GTG_V|GTC_V	C|A|missence_mutation|GCC_A|GAC_D
Type25	IRIS_313-21709	A	C	A	C	C	G	A	G	T	C	G	C	A	C	A	T	A	C	C	C	C	C	G	G	G	G	G	C	A	G	A	T	A	C	C	G	A	G	A	A	C	A	T	G	T	G	G	C
Type26	IRIS_313-21717	A	C|G|UP_stream||	A	C	C	G	A|G|UP_stream||	G	T	C	G|T|UP_stream||	C	A	C	A	T	A|G|UP_stream||	C	C|T|UP_stream||	C|+4CGAT|UP_stream||	C	C	G|C|missence_mutation|GAG_E|GAC_D	G	G	G	G	C	A	G|T|Synonymous_mutation|CTG_L|CTT_L	A	T|C|Synonymous_mutation|GAT_D|GAC_D	A|C|missence_mutation|GAC_D|GCC_A	C|G|missence_mutation|GAC_D|GAG_E	C	G	A|G|missence_mutation|GAT_D|GGT_G	G|A|Synonymous_mutation|ACG_T|ACA_T	A|G|missence_mutation|AAG_K|GAG_E	A|T|missence_mutation|AAG_K|ATG_M	C|A|Synonymous_mutation|CTC_L|CTA_L	A|C|Synonymous_mutation|AGG_R|CGG_R	T|G|missence_mutation|TCT_S|GCT_A	G	T	G|T|missence_mutation|GGG_G|GTG_V	G	C
Type27	IRIS_313-21801	A	C|G|UP_stream||	A	C	C	G	A|G|UP_stream||	G	T|-2AC|UP_stream||	C	G|T|UP_stream||	C	A	C	A	T	A|G|UP_stream||	C	C|T|UP_stream||	C	C	C	G|C|missence_mutation|GAG_E|GAC_D	G	G	G	G	C	A	G|T|Synonymous_mutation|CTG_L|CTT_L	A	T|C|Synonymous_mutation|GAT_D|GAC_D	A|C|missence_mutation|GAC_D|GCC_A	C|G|missence_mutation|GAC_D|GAG_E	C	G	A|G|missence_mutation|GAT_D|GGT_G	G|A|Synonymous_mutation|ACG_T|ACA_T	A|G|missence_mutation|AAG_K|GAG_E	A|T|missence_mutation|AAG_K|ATG_M	C|A|Synonymous_mutation|CTC_L|CTA_L	A|C|Synonymous_mutation|AGG_R|CGG_R	T|G|missence_mutation|TCT_S|GCT_A	G	T	G|T|missence_mutation|GGG_G|GTG_V	G	C
Type28	IRIS_313-21681	A	C	A|G|UP_stream||	C	C|T|UP_stream||	G	A	G	T	C	G	C|T|UP_stream||	A|C|UP_stream||	C	A|T|UP_stream||	T	A|G|UP_stream||	C	C	C	C	C|T|UP_stream||	G	G	G	G|C|Synonymous_mutation|CTG_L|CTC_L	G|C|missence_mutation|GAG_E|GAC_D	C|T|Synonymous_mutation|GAC_D|GAT_D	A|G|missence_mutation|AAG_K|GAG_E	G|T|Synonymous_mutation|CTG_L|CTT_L	A|G|missence_mutation|GAT_D|GGT_G	T	A	C|G|missence_mutation|GAC_D|GAG_E	C|T|Synonymous_mutation|CGC_R|CGT_R	G|A|missence_mutation|GTT_V|ATT_I	A|C|missence_mutation|GAT_D|GCT_A	G|C|Synonymous_mutation|ACG_T|ACC_T	A|G|missence_mutation|AAG_K|GAG_E	A	C|A|Synonymous_mutation|CTC_L|CTA_L	A|C|Synonymous_mutation|AGG_R|CGG_R	T|G|missence_mutation|TCT_S|GCT_A	G	T	G	G|C|Synonymous_mutation|GTG_V|GTC_V	C
Type29	IRIS_313-20852	A	C	A	C|T|UP_stream||	C	G	A	G|-3CTA|UP_stream||	T	C|A|UP_stream||	G|T|UP_stream||	C	A|C|UP_stream||	C|T|UP_stream||	A	T	A|G|UP_stream||	C	C	C	C	C	G	G	G	G	G	C	A	G	A	T	A	C|G|missence_mutation|GAC_D|GAG_E	C	G	A	G	A	A	C	A	T	G|A|Synonymous_mutation|GAG_E|GAA_E	T|C|missence_mutation|GTG_V|GCG_A	G	G|C|Synonymous_mutation|GTG_V|GTC_V	C
Type30	IRIS_313-20177	A|T|UP_stream||	C	A	C	C	G	A	G	T	C	G	C	A	C	A	T	A|G|UP_stream||	C	C|T|UP_stream||	C	C	C	G|C|missence_mutation|GAG_E|GAC_D	G|T|missence_mutation|GGG_G|GTG_V	G	G	G	C	A	G|T|Synonymous_mutation|CTG_L|CTT_L	A	T|C|Synonymous_mutation|GAT_D|GAC_D	A|C|missence_mutation|GAC_D|GCC_A	C|G|missence_mutation|GAC_D|GAG_E	C	G	A|G|missence_mutation|GAT_D|GGT_G	G|A|Synonymous_mutation|ACG_T|ACA_T	A|G|missence_mutation|AAG_K|GAG_E	A|T|missence_mutation|AAG_K|ATG_M	C|A|Synonymous_mutation|CTC_L|CTA_L	A|C|Synonymous_mutation|AGG_R|CGG_R	T|G|missence_mutation|TCT_S|GCT_A	G	T	G	G	C
Type31	IRIS_313-21102	A	C	A|G|UP_stream||	C	C|T|UP_stream||	G|A|UP_stream||	A	G	T	C	G	C	A	C	A	T	A|G|UP_stream||	C	C	C	C	C|T|UP_stream||	G	G	G	G|C|Synonymous_mutation|CTG_L|CTC_L	G|C|missence_mutation|GAG_E|GAC_D	C|T|Synonymous_mutation|GAC_D|GAT_D	A|G|missence_mutation|AAG_K|GAG_E	G|T|Synonymous_mutation|CTG_L|CTT_L	A|G|missence_mutation|GAT_D|GGT_G	T	A	C|G|missence_mutation|GAC_D|GAG_E	C|T|Synonymous_mutation|CGC_R|CGT_R	G|A|missence_mutation|GTT_V|ATT_I	A	G	A	A	C	A	T	G	T	G	G|C|Synonymous_mutation|GTG_V|GTC_V	C
Type32	IRIS_313-21239	A	C|G|UP_stream||	A	C	C	G	A	G	T	C	G|T|UP_stream||	C	A	C|T|UP_stream||	A	T	A|G|UP_stream||	C	C|T|UP_stream||	C|+4CGAT|UP_stream||	C	C	G|C|missence_mutation|GAG_E|GAC_D	G	G	G	G	C	A	G|T|Synonymous_mutation|CTG_L|CTT_L	A	T|C|Synonymous_mutation|GAT_D|GAC_D	A|C|missence_mutation|GAC_D|GCC_A	C|G|missence_mutation|GAC_D|GAG_E	C	G	A	G	A|G|missence_mutation|AAG_K|GAG_E	A|T|missence_mutation|AAG_K|ATG_M	C|A|Synonymous_mutation|CTC_L|CTA_L	A|C|Synonymous_mutation|AGG_R|CGG_R	T|G|missence_mutation|TCT_S|GCT_A	G	T	G|T|missence_mutation|GGG_G|GTG_V	G	C
Type33	IRIS_313-21924	A	C	A	C	C	G	A	G	T	C	G	C	A	C	A	T	A	C	C	C	C	C	G	G	G	G	G	C	A	G	A	T	A	C	C	G	A	G	A	A|C|missence_mutation|AAG_K|ACG_T	C	A	T	G	T	G	G	C
Type34	IRIS_313-21273	A	C|G|UP_stream||	A	C	C	G	A|G|UP_stream||	G	T	C	G	C	A	C	A	T	A|G|UP_stream||	C	C|T|UP_stream||	C|+4CGAT|UP_stream||	C	C	G|C|missence_mutation|GAG_E|GAC_D	G	G	G	G	C	A	G|T|Synonymous_mutation|CTG_L|CTT_L	A	T|C|Synonymous_mutation|GAT_D|GAC_D	A|C|missence_mutation|GAC_D|GCC_A	C|G|missence_mutation|GAC_D|GAG_E	C	G	A|G|missence_mutation|GAT_D|GGT_G	G|A|Synonymous_mutation|ACG_T|ACA_T	A|G|missence_mutation|AAG_K|GAG_E	A|T|missence_mutation|AAG_K|ATG_M	C|A|Synonymous_mutation|CTC_L|CTA_L	A|C|Synonymous_mutation|AGG_R|CGG_R	T|G|missence_mutation|TCT_S|GCT_A	G	T	G|T|missence_mutation|GGG_G|GTG_V	G	C
Type35	IRIS_313-21814	A	C|G|UP_stream||	A	C	C	G	A	G	T	C	G|T|UP_stream||	C	A	C|T|UP_stream||	A	T	A|G|UP_stream||	C	C|T|UP_stream||	C	C|+5TTCTG|UP_stream||	C	G|C|missence_mutation|GAG_E|GAC_D	G|T|missence_mutation|GGG_G|GTG_V	G	G	G	C	A	G|T|Synonymous_mutation|CTG_L|CTT_L	A	T|C|Synonymous_mutation|GAT_D|GAC_D	A|C|missence_mutation|GAC_D|GCC_A	C|G|missence_mutation|GAC_D|GAG_E	C	G	A|G|missence_mutation|GAT_D|GGT_G	G|A|Synonymous_mutation|ACG_T|ACA_T	A|G|missence_mutation|AAG_K|GAG_E	A|T|missence_mutation|AAG_K|ATG_M	C|A|Synonymous_mutation|CTC_L|CTA_L	A|C|Synonymous_mutation|AGG_R|CGG_R	T|G|missence_mutation|TCT_S|GCT_A	G	T	G	G	C
Type36	B264	A	C	A	C|T|UP_stream||	C	G	A	G	T	C	G|T|UP_stream||	C	A	C	A	T	A|G|UP_stream||	C	C|T|UP_stream||	C	C	C	G|C|missence_mutation|GAG_E|GAC_D	G	G	G	G	C	A	G	A	T	A	C|G|missence_mutation|GAC_D|GAG_E	C	G	A	G	A	A	C	A	T	G	T	G|T|missence_mutation|GGG_G|GTG_V	G	C
Type37	IRIS_313-21234	A	C|G|UP_stream||	A	C	C	G	A|G|UP_stream||	G	T	C	G|T|UP_stream||	C	A	C	A	T	A|G|UP_stream||	C	C|T|UP_stream||	C|+4CGAT|UP_stream||	C	C	G|C|missence_mutation|GAG_E|GAC_D	G	G	G	G	C	A	G|T|Synonymous_mutation|CTG_L|CTT_L	A	T|C|Synonymous_mutation|GAT_D|GAC_D	A|C|missence_mutation|GAC_D|GCC_A	C|G|missence_mutation|GAC_D|GAG_E	C	G	A|G|missence_mutation|GAT_D|GGT_G	G|A|Synonymous_mutation|ACG_T|ACA_T	A|G|missence_mutation|AAG_K|GAG_E	A|T|missence_mutation|AAG_K|ATG_M	C|A|Synonymous_mutation|CTC_L|CTA_L	A|C|Synonymous_mutation|AGG_R|CGG_R	T|G|missence_mutation|TCT_S|GCT_A	G	T	G|T|missence_mutation|GGG_G|GTG_V	G	C
Type38	IRIS_313-21761	A	C	A	C|T|UP_stream||	C	G	A	G	T	C	G|T|UP_stream||	C	A|C|UP_stream||	C|T|UP_stream||	A	T	A|G|UP_stream||	C	C|T|UP_stream||	C	C	C	G|C|missence_mutation|GAG_E|GAC_D	G	G	G	G	C	A	G	A	T	A	C|G|missence_mutation|GAC_D|GAG_E	C	G	A	G	A	A	C	A	T	G	T	G|T|missence_mutation|GGG_G|GTG_V	G	C
Type39	IRIS_313-20863	A	C|G|UP_stream||	A	C	C	G	A	G	T|-2AC|UP_stream||	C	G|T|UP_stream||	C	A|C|UP_stream||	C|T|UP_stream||	A	T	A|G|UP_stream||	C	C|T|UP_stream||	C|+4CGAT|UP_stream||	C	C	G|C|missence_mutation|GAG_E|GAC_D	G	G	G	G	C	A	G|T|Synonymous_mutation|CTG_L|CTT_L	A	T|C|Synonymous_mutation|GAT_D|GAC_D	A|C|missence_mutation|GAC_D|GCC_A	C|G|missence_mutation|GAC_D|GAG_E	C	G	A|G|missence_mutation|GAT_D|GGT_G	G|A|Synonymous_mutation|ACG_T|ACA_T	A|G|missence_mutation|AAG_K|GAG_E	A|T|missence_mutation|AAG_K|ATG_M	C|A|Synonymous_mutation|CTC_L|CTA_L	A|C|Synonymous_mutation|AGG_R|CGG_R	T|G|missence_mutation|TCT_S|GCT_A	G	T	G|T|missence_mutation|GGG_G|GTG_V	G	C
Type40	IRIS_313-21815	A	C|G|UP_stream||	A	C	C	G	A	G	T	C	G	C	A	C	A	T	A|G|UP_stream||	C	C|T|UP_stream||	C	C	C	G|C|missence_mutation|GAG_E|GAC_D	G|T|missence_mutation|GGG_G|GTG_V	G	G	G	C	A	G|T|Synonymous_mutation|CTG_L|CTT_L	A	T|C|Synonymous_mutation|GAT_D|GAC_D	A|C|missence_mutation|GAC_D|GCC_A	C|G|missence_mutation|GAC_D|GAG_E	C	G	A|G|missence_mutation|GAT_D|GGT_G	G|A|Synonymous_mutation|ACG_T|ACA_T	A|G|missence_mutation|AAG_K|GAG_E	A|T|missence_mutation|AAG_K|ATG_M	C|A|Synonymous_mutation|CTC_L|CTA_L	A|C|Synonymous_mutation|AGG_R|CGG_R	T|G|missence_mutation|TCT_S|GCT_A	G	T	G	G	C
Type41	IRIS_313-21646	A	C|G|UP_stream||	A	C	C	G	A	G	T	C	G	C	A	C	A	T	A|G|UP_stream||	C	C|T|UP_stream||	C|+4CGAT|UP_stream||	C	C	G|C|missence_mutation|GAG_E|GAC_D	G	G	G	G	C	A	G|T|Synonymous_mutation|CTG_L|CTT_L	A	T|C|Synonymous_mutation|GAT_D|GAC_D	A|C|missence_mutation|GAC_D|GCC_A	C|G|missence_mutation|GAC_D|GAG_E	C	G	A|G|missence_mutation|GAT_D|GGT_G	G|A|Synonymous_mutation|ACG_T|ACA_T	A|G|missence_mutation|AAG_K|GAG_E	A|T|missence_mutation|AAG_K|ATG_M	C|A|Synonymous_mutation|CTC_L|CTA_L	A|C|Synonymous_mutation|AGG_R|CGG_R	T|G|missence_mutation|TCT_S|GCT_A	G	T	G|T|missence_mutation|GGG_G|GTG_V	G	C
Type42	IRIS_313-21683	A	C	A	C|T|UP_stream||	C	G	A	G	T	C	G	C	A	C	A	T	A|G|UP_stream||	C	C|T|UP_stream||	C|+4CGAT|UP_stream||	C	C	G|C|missence_mutation|GAG_E|GAC_D	G	G	G	G	C	A	G	A	T	A	C|G|missence_mutation|GAC_D|GAG_E	C	G	A	G	A	A	C	A	T	G	T	G	G	C
Type43	IRIS_313-21825	A	C	A	C|T|UP_stream||	C	G	A	G|-3CTA|UP_stream||	T	C|A|UP_stream||	G	C	A	C	A	T	A|G|UP_stream||	C	C|T|UP_stream||	C	C	C	G	G	G|A|Synonymous_mutation|CTG_L|CTA_L	G	G	C	A	G	A	T	A	C|G|missence_mutation|GAC_D|GAG_E	C	G	A	G	A	A	C	A	T	G|A|Synonymous_mutation|GAG_E|GAA_E	T|C|missence_mutation|GTG_V|GCG_A	G	G|C|Synonymous_mutation|GTG_V|GTC_V	C|A|missence_mutation|GCC_A|GAC_D
Type44	IRIS_313-21635	A|T|UP_stream||	C	A	C	C	G	A	G	T	C	G	C	A	C	A	T	A|G|UP_stream||	C	C|T|UP_stream||	C	C	C	G|C|missence_mutation|GAG_E|GAC_D	G|T|missence_mutation|GGG_G|GTG_V	G	G	G	C	A	G|T|Synonymous_mutation|CTG_L|CTT_L	A	T|C|Synonymous_mutation|GAT_D|GAC_D	A|C|missence_mutation|GAC_D|GCC_A	C|G|missence_mutation|GAC_D|GAG_E	C	G	A|G|missence_mutation|GAT_D|GGT_G	G|A|Synonymous_mutation|ACG_T|ACA_T	A|G|missence_mutation|AAG_K|GAG_E	A|T|missence_mutation|AAG_K|ATG_M	C|A|Synonymous_mutation|CTC_L|CTA_L	A|C|Synonymous_mutation|AGG_R|CGG_R	T|G|missence_mutation|TCT_S|GCT_A	G	T	G	G	C
Type45	IRIS_313-21791	A	C	A	C|T|UP_stream||	C	G	A	G	T	C	G|T|UP_stream||	C	A|C|UP_stream||	C|T|UP_stream||	A	T	A|G|UP_stream||	C	C|T|UP_stream||	C	C	C|T|UP_stream||	G|C|missence_mutation|GAG_E|GAC_D	G	G	G	G	C	A	G	A	T	A	C|G|missence_mutation|GAC_D|GAG_E	C	G	A	G	A|G|missence_mutation|AAG_K|GAG_E	A|T|missence_mutation|AAG_K|ATG_M	C|A|Synonymous_mutation|CTC_L|CTA_L	A|C|Synonymous_mutation|AGG_R|CGG_R	T|G|missence_mutation|TCT_S|GCT_A	G	T	G|T|missence_mutation|GGG_G|GTG_V	G	C
Type46	IRIS_313-21684	A	C|G|UP_stream||	A	C	C	G	A	G	T	C	G|T|UP_stream||	C	A	C|T|UP_stream||	A	T	A|G|UP_stream||	C	C|T|UP_stream||	C	C	C	G|C|missence_mutation|GAG_E|GAC_D	G|T|missence_mutation|GGG_G|GTG_V	G	G	G	C	A	G|T|Synonymous_mutation|CTG_L|CTT_L	A	T|C|Synonymous_mutation|GAT_D|GAC_D	A|C|missence_mutation|GAC_D|GCC_A	C|G|missence_mutation|GAC_D|GAG_E	C	G	A|G|missence_mutation|GAT_D|GGT_G	G|A|Synonymous_mutation|ACG_T|ACA_T	A|G|missence_mutation|AAG_K|GAG_E	A|T|missence_mutation|AAG_K|ATG_M	C|A|Synonymous_mutation|CTC_L|CTA_L	A|C|Synonymous_mutation|AGG_R|CGG_R	T|G|missence_mutation|TCT_S|GCT_A	G	T	G	G	C
Type47	IRIS_313-20114	A	C	A	C	C	G	A	G	T	C	G	C	A	C	A	T|C|UP_stream||	A|G|UP_stream||	C	C|T|UP_stream||	C|+4CGAT|UP_stream||	C	C	G|C|missence_mutation|GAG_E|GAC_D	G	G	G	G	C	A	G	A	T	A	C|G|missence_mutation|GAC_D|GAG_E	C	G	A	G|A|Synonymous_mutation|ACG_T|ACA_T	A|G|missence_mutation|AAG_K|GAG_E	A|T|missence_mutation|AAG_K|ATG_M	C|A|Synonymous_mutation|CTC_L|CTA_L	A|C|Synonymous_mutation|AGG_R|CGG_R	T|G|missence_mutation|TCT_S|GCT_A	G	T	G|T|missence_mutation|GGG_G|GTG_V	G	C
Type48	IRIS_313-21668	A	C	A	C|T|UP_stream||	C	G	A	G	T	C	G|T|UP_stream||	C	A	C	A	T	A|G|UP_stream||	C|-1G|UP_stream||	C|T|UP_stream||	C	C	C	G	G	G|A|Synonymous_mutation|CTG_L|CTA_L	G	G	C	A	G	A	T	A	C|G|missence_mutation|GAC_D|GAG_E	C	G	A	G|A|Synonymous_mutation|ACG_T|ACA_T	A|G|missence_mutation|AAG_K|GAG_E	A|T|missence_mutation|AAG_K|ATG_M	C|A|Synonymous_mutation|CTC_L|CTA_L	A|C|Synonymous_mutation|AGG_R|CGG_R	T|G|missence_mutation|TCT_S|GCT_A	G	T	G	G	C
Type49	IRIS_313-21805	A	C	A	C|T|UP_stream||	C	G	A	G	T	C	G|T|UP_stream||	C|G|UP_stream||	A|C|UP_stream||	C|T|UP_stream||	A	T	A|G|UP_stream||	C	C|T|UP_stream||	C	C	C	G|C|missence_mutation|GAG_E|GAC_D	G	G	G	G	C	A	G	A	T	A	C|G|missence_mutation|GAC_D|GAG_E	C	G	A	G	A	A	C	A	T	G	T	G	G	C
Type50	IRIS_313-9294	A	C	A	C|T|UP_stream||	C	G	A	G	T	C	G	C	A	C	A	T	A|G|UP_stream||	C	C|T|UP_stream||	C	C	C	G|C|missence_mutation|GAG_E|GAC_D	G	G	G	G	C	A	G	A	T	A	C|G|missence_mutation|GAC_D|GAG_E	C	G	A	G	A	A	C	A	T	G	T	G	G	C
Type51	IRIS_313-21723	A	C	A	C	C	G	A	G	T	C	G	C	A	C	A	T	A	C	C	C	C	C	G	G	G	G	G	C	A	G	A	T	A	C	C	G	A	G	A	A	C	A	T	G	T	G	G	C
Type52	IRIS_313-21745	A	C	A	C|T|UP_stream||	C	G	A	G	T	C	G	C	A	C	A	T	A|G|UP_stream||	C	C|T|UP_stream||	C|+4CGAT|UP_stream||	C	C	G|C|missence_mutation|GAG_E|GAC_D	G	G	G	G	C	A	G	A	T	A	C|G|missence_mutation|GAC_D|GAG_E	C	G	A	G	A	A	C	A	T	G|A|Synonymous_mutation|GAG_E|GAA_E	T|C|missence_mutation|GTG_V|GCG_A	G	G	C
Type53	IRIS_313-21674	A	C	A	C|T|UP_stream||	C	G	A	G	T	C	G|T|UP_stream||	C|G|UP_stream||	A|C|UP_stream||	C|T|UP_stream||	A	T	A|G|UP_stream||	C	C|T|UP_stream||	C|+4CGAT|UP_stream||	C	C|T|UP_stream||	G	G	G	G	G	C	A	G	A	T	A	C|G|missence_mutation|GAC_D|GAG_E	C	G	A	G	A	A	C	A	T	G	T	G|T|missence_mutation|GGG_G|GTG_V	G	C
Type54	IRIS_313-21762	A	C|G|UP_stream||	A	C	C	G	A	G	T|-2AC|UP_stream||	C	G|T|UP_stream||	C	A	C|T|UP_stream||	A	T	A|G|UP_stream||	C	C|T|UP_stream||	C|+4CGAT|UP_stream||	C	C	G|C|missence_mutation|GAG_E|GAC_D	G	G	G	G	C	A	G|T|Synonymous_mutation|CTG_L|CTT_L	A	T|C|Synonymous_mutation|GAT_D|GAC_D	A|C|missence_mutation|GAC_D|GCC_A	C|G|missence_mutation|GAC_D|GAG_E	C	G	A|G|missence_mutation|GAT_D|GGT_G	G|A|Synonymous_mutation|ACG_T|ACA_T	A|G|missence_mutation|AAG_K|GAG_E	A|T|missence_mutation|AAG_K|ATG_M	C|A|Synonymous_mutation|CTC_L|CTA_L	A|C|Synonymous_mutation|AGG_R|CGG_R	T|G|missence_mutation|TCT_S|GCT_A	G	T	G|T|missence_mutation|GGG_G|GTG_V	G	C
Type55	IRIS_313-21039	A	C	A	C|T|UP_stream||	C	G	A	G	T	C	G|T|UP_stream||	C|G|UP_stream||	A|C|UP_stream||	C|T|UP_stream||	A	T	A|G|UP_stream||	C|-1G|UP_stream||	C|T|UP_stream||	C	C	C	G|C|missence_mutation|GAG_E|GAC_D	G	G	G	G	C	A	G	A	T	A	C|G|missence_mutation|GAC_D|GAG_E	C	G	A	G	A	A	C	A	T	G	T	G	G	C
Type56	IRIS_313-21260	A	C	A	C	C	G	A	G	T	C|A|UP_stream||	G	C	A	C|T|UP_stream||	A	T	A|G|UP_stream||	C	C	C	C	C|T|UP_stream||	G	G	G	G	G	C	A	G	A	T	A	C|G|missence_mutation|GAC_D|GAG_E	C	G	A	G	A	A	C	A	T	G	T	G	G	C
Type57	IRIS_313-9066	A	C|G|UP_stream||	A	C	C	G	A|G|UP_stream||	G	T|-2AC|UP_stream||	C	G	C	A	C|T|UP_stream||	A	T	A|G|UP_stream||	C	C|T|UP_stream||	C	C	C	G|C|missence_mutation|GAG_E|GAC_D	G	G	G	G	C	A	G|T|Synonymous_mutation|CTG_L|CTT_L	A	T|C|Synonymous_mutation|GAT_D|GAC_D	A|C|missence_mutation|GAC_D|GCC_A	C|G|missence_mutation|GAC_D|GAG_E	C	G	A|G|missence_mutation|GAT_D|GGT_G	G|A|Synonymous_mutation|ACG_T|ACA_T	A|G|missence_mutation|AAG_K|GAG_E	A|T|missence_mutation|AAG_K|ATG_M	C|A|Synonymous_mutation|CTC_L|CTA_L	A|C|Synonymous_mutation|AGG_R|CGG_R	T|G|missence_mutation|TCT_S|GCT_A	G	T	G|T|missence_mutation|GGG_G|GTG_V	G	C
Type58	IRIS_313-21764	A	C|G|UP_stream||	A	C	C	G	A	G	T	C	G	C	A	C|T|UP_stream||	A	T	A|G|UP_stream||	C|-1G|UP_stream||	C|T|UP_stream||	C	C	C	G|C|missence_mutation|GAG_E|GAC_D	G	G	G	G	C	A	G|T|Synonymous_mutation|CTG_L|CTT_L	A	T|C|Synonymous_mutation|GAT_D|GAC_D	A|C|missence_mutation|GAC_D|GCC_A	C|G|missence_mutation|GAC_D|GAG_E	C	G	A|G|missence_mutation|GAT_D|GGT_G	G|A|Synonymous_mutation|ACG_T|ACA_T	A|G|missence_mutation|AAG_K|GAG_E	A|T|missence_mutation|AAG_K|ATG_M	C|A|Synonymous_mutation|CTC_L|CTA_L	A|C|Synonymous_mutation|AGG_R|CGG_R	T|G|missence_mutation|TCT_S|GCT_A	G	T	G	G	C
Type59	IRIS_313-21644	A	C	A	C|T|UP_stream||	C	G	A	G	T	C	G	C	A	C	A	T	A|G|UP_stream||	C	C|T|UP_stream||	C	C	C	G|C|missence_mutation|GAG_E|GAC_D	G	G	G	G	C	A	G	A	T	A	C|G|missence_mutation|GAC_D|GAG_E	C	G	A	G	A	A	C	A	T	G	T	G|T|missence_mutation|GGG_G|GTG_V	G	C
Type60	IRIS_313-21789	A	C	A	C|T|UP_stream||	C	G	A	G	T	C	G|T|UP_stream||	C|G|UP_stream||	A|C|UP_stream||	C|T|UP_stream||	A	T	A|G|UP_stream||	C	C|T|UP_stream||	C|+4CGAT|UP_stream||	C	C|T|UP_stream||	G|C|missence_mutation|GAG_E|GAC_D	G	G	G	G	C	A	G	A	T	A	C|G|missence_mutation|GAC_D|GAG_E	C	G	A	G	A	A	C	A	T	G	T	G|T|missence_mutation|GGG_G|GTG_V	G	C
Type61	IRIS_313-21812	A|T|UP_stream||	C	A	C	C	G	A	G	T	C	G	C	A	C	A	T	A|G|UP_stream||	C	C|T|UP_stream||	C	C	C	G|C|missence_mutation|GAG_E|GAC_D	G	G	G	G	C	A	G|T|Synonymous_mutation|CTG_L|CTT_L	A	T|C|Synonymous_mutation|GAT_D|GAC_D	A|C|missence_mutation|GAC_D|GCC_A	C|G|missence_mutation|GAC_D|GAG_E	C	G	A|G|missence_mutation|GAT_D|GGT_G	G|A|Synonymous_mutation|ACG_T|ACA_T	A|G|missence_mutation|AAG_K|GAG_E	A|T|missence_mutation|AAG_K|ATG_M	C|A|Synonymous_mutation|CTC_L|CTA_L	A|C|Synonymous_mutation|AGG_R|CGG_R	T|G|missence_mutation|TCT_S|GCT_A	G	T	G	G	C
Type62	IRIS_313-21810	A	C|G|UP_stream||	A	C	C	G	A	G	T	C	G	C	A	C	A	T	A|G|UP_stream||	C	C|T|UP_stream||	C	C|+5TTCTG|UP_stream||	C	G|C|missence_mutation|GAG_E|GAC_D	G|T|missence_mutation|GGG_G|GTG_V	G	G	G	C	A	G|T|Synonymous_mutation|CTG_L|CTT_L	A	T|C|Synonymous_mutation|GAT_D|GAC_D	A|C|missence_mutation|GAC_D|GCC_A	C|G|missence_mutation|GAC_D|GAG_E	C	G	A|G|missence_mutation|GAT_D|GGT_G	G|A|Synonymous_mutation|ACG_T|ACA_T	A|G|missence_mutation|AAG_K|GAG_E	A|T|missence_mutation|AAG_K|ATG_M	C|A|Synonymous_mutation|CTC_L|CTA_L	A|C|Synonymous_mutation|AGG_R|CGG_R	T|G|missence_mutation|TCT_S|GCT_A	G	T	G	G	C
Type63	IRIS_313-21804	A	C	A	C|T|UP_stream||	C	G	A	G	T	C	G|T|UP_stream||	C|G|UP_stream||	A	C	A	T	A|G|UP_stream||	C|-1G|UP_stream||	C|T|UP_stream||	C	C	C	G	G	G|A|Synonymous_mutation|CTG_L|CTA_L	G	G	C	A	G	A	T	A	C|G|missence_mutation|GAC_D|GAG_E	C	G	A	G	A	A	C	A|C|Synonymous_mutation|AGG_R|CGG_R	T|G|missence_mutation|TCT_S|GCT_A	G	T	G	G	C
Type64	IRIS_313-21663	A	C	A	C|T|UP_stream||	C	G	A	G	T	C	G	C	A	C|T|UP_stream||	A	T	A|G|UP_stream||	C	C|T|UP_stream||	C|+4CGAT|UP_stream||	C	C	G|C|missence_mutation|GAG_E|GAC_D	G	G	G	G	C	A	G	A	T	A	C|G|missence_mutation|GAC_D|GAG_E	C	G	A	G	A	A	C	A	T	G	T	G	G	C
Type65	IRIS_313-21797	A	C	A	C|T|UP_stream||	C	G	A	G	T	C	G|T|UP_stream||	C|G|UP_stream||	A|C|UP_stream||	C	A	T	A|G|UP_stream||	C|-1G|UP_stream||	C|T|UP_stream||	C	C	C	G	G	G|A|Synonymous_mutation|CTG_L|CTA_L	G	G	C	A	G	A	T	A	C|G|missence_mutation|GAC_D|GAG_E	C	G	A	G	A	A	C	A|C|Synonymous_mutation|AGG_R|CGG_R	T|G|missence_mutation|TCT_S|GCT_A	G	T	G	G	C
Type66	IRIS_313-21811	A	C	A	C|T|UP_stream||	C	G	A	G	T	C	G	C	A	C	A	T	A|G|UP_stream||	C	C|T|UP_stream||	C|+4CGAT|UP_stream||	C	C	G|C|missence_mutation|GAG_E|GAC_D	G	G	G	G	C	A	G	A	T	A	C|G|missence_mutation|GAC_D|GAG_E	C	G	A	G	A	A	C|A|Synonymous_mutation|CTC_L|CTA_L	A	T	G	T	G|T|missence_mutation|GGG_G|GTG_V	G	C
Type67	IRIS_313-21058	A	C	A	C|T|UP_stream||	C	G	A	G|-3CTA|UP_stream||	T	C|A|UP_stream||	G|T|UP_stream||	C|G|UP_stream||	A|C|UP_stream||	C	A|T|UP_stream||	T	A|G|UP_stream||	C	C	C	C	C|T|UP_stream||	G	G	G	G	G	C	A	G	A	T	A	C|G|missence_mutation|GAC_D|GAG_E	C	G	A	G	A	A	C	A	T	G|A|Synonymous_mutation|GAG_E|GAA_E	T|C|missence_mutation|GTG_V|GCG_A	G	G|C|Synonymous_mutation|GTG_V|GTC_V	C
Type68	IRIS_313-21257	A	C|G|UP_stream||	A	C	C	G	A	G	T|-2AC|UP_stream||	C	G	C	A	C	A	T	A|G|UP_stream||	C	C|T|UP_stream||	C|+4CGAT|UP_stream||	C	C	G|C|missence_mutation|GAG_E|GAC_D	G	G	G	G	C	A	G|T|Synonymous_mutation|CTG_L|CTT_L	A	T|C|Synonymous_mutation|GAT_D|GAC_D	A|C|missence_mutation|GAC_D|GCC_A	C|G|missence_mutation|GAC_D|GAG_E	C	G	A|G|missence_mutation|GAT_D|GGT_G	G|A|Synonymous_mutation|ACG_T|ACA_T	A|G|missence_mutation|AAG_K|GAG_E	A|T|missence_mutation|AAG_K|ATG_M	C|A|Synonymous_mutation|CTC_L|CTA_L	A|C|Synonymous_mutation|AGG_R|CGG_R	T|G|missence_mutation|TCT_S|GCT_A	G	T	G|T|missence_mutation|GGG_G|GTG_V	G	C
Type69	IRIS_313-21705	A	C	A	C	C	G	A	G	T	C	G	C	A	C|T|UP_stream||	A	T	A|G|UP_stream||	C	C|T|UP_stream||	C	C	C	G|C|missence_mutation|GAG_E|GAC_D	G|T|missence_mutation|GGG_G|GTG_V	G	G	G	C	A	G|T|Synonymous_mutation|CTG_L|CTT_L	A	T|C|Synonymous_mutation|GAT_D|GAC_D	A|C|missence_mutation|GAC_D|GCC_A	C|G|missence_mutation|GAC_D|GAG_E	C	G	A|G|missence_mutation|GAT_D|GGT_G	G|A|Synonymous_mutation|ACG_T|ACA_T	A|G|missence_mutation|AAG_K|GAG_E	A|T|missence_mutation|AAG_K|ATG_M	C|A|Synonymous_mutation|CTC_L|CTA_L	A|C|Synonymous_mutation|AGG_R|CGG_R	T|G|missence_mutation|TCT_S|GCT_A	G	T	G	G	C
Type70	IRIS_313-21685	A	C	A	C|T|UP_stream||	C	G	A	G	T	C	G|T|UP_stream||	C|G|UP_stream||	A|C|UP_stream||	C	A	T	A|G|UP_stream||	C|-1G|UP_stream||	C|T|UP_stream||	C	C	C	G|C|missence_mutation|GAG_E|GAC_D	G	G|A|Synonymous_mutation|CTG_L|CTA_L	G	G	C	A	G	A	T	A	C|G|missence_mutation|GAC_D|GAG_E	C	G	A	G|A|Synonymous_mutation|ACG_T|ACA_T	A|G|missence_mutation|AAG_K|GAG_E	A|T|missence_mutation|AAG_K|ATG_M	C|A|Synonymous_mutation|CTC_L|CTA_L	A|C|Synonymous_mutation|AGG_R|CGG_R	T|G|missence_mutation|TCT_S|GCT_A	G	T	G	G	C
Type71	IRIS_313-9020	A	C|G|UP_stream||	A	C	C	G	A	G	T	C	G|T|UP_stream||	C	A	C|T|UP_stream||	A	T	A|G|UP_stream||	C	C|T|UP_stream||	C	C	C	G|C|missence_mutation|GAG_E|GAC_D	G|T|missence_mutation|GGG_G|GTG_V	G	G	G	C	A	G|T|Synonymous_mutation|CTG_L|CTT_L	A	T|C|Synonymous_mutation|GAT_D|GAC_D	A|C|missence_mutation|GAC_D|GCC_A	C|G|missence_mutation|GAC_D|GAG_E	C	G	A|G|missence_mutation|GAT_D|GGT_G	G|A|Synonymous_mutation|ACG_T|ACA_T	A|G|missence_mutation|AAG_K|GAG_E	A|T|missence_mutation|AAG_K|ATG_M	C|A|Synonymous_mutation|CTC_L|CTA_L	A|C|Synonymous_mutation|AGG_R|CGG_R	T|G|missence_mutation|TCT_S|GCT_A	G	T	G	G	C
Type72	IRIS_313-21795	A	C	A	C|T|UP_stream||	C	G	A	G	T	C	G|T|UP_stream||	C	A	C|T|UP_stream||	A	T	A|G|UP_stream||	C|-1G|UP_stream||	C|T|UP_stream||	C	C	C	G	G	G|A|Synonymous_mutation|CTG_L|CTA_L	G	G	C	A	G	A	T	A	C|G|missence_mutation|GAC_D|GAG_E	C	G	A|G|missence_mutation|GAT_D|GGT_G	G|A|Synonymous_mutation|ACG_T|ACA_T	A|G|missence_mutation|AAG_K|GAG_E	A|T|missence_mutation|AAG_K|ATG_M	C|A|Synonymous_mutation|CTC_L|CTA_L	A|C|Synonymous_mutation|AGG_R|CGG_R	T|G|missence_mutation|TCT_S|GCT_A	G	T	G	G	C
Type73	IRIS_313-21453	A	C	A	C|T|UP_stream||	C	G	A	G	T	C	G	C	A	C	A	T	A|G|UP_stream||	C	C|T|UP_stream||	C	C	C|T|UP_stream||	G|C|missence_mutation|GAG_E|GAC_D	G	G	G	G	C	A	G	A	T	A	C|G|missence_mutation|GAC_D|GAG_E	C	G	A	G	A	A	C	A	T	G|A|Synonymous_mutation|GAG_E|GAA_E	T|C|missence_mutation|GTG_V|GCG_A	G	G	C
Type74	IRIS_313-21738	A	C|G|UP_stream||	A	C|T|UP_stream||	C	G	A	G	T	C	G	C	A|T|UP_stream||	C	A	T	A|G|UP_stream||	C	C|T|UP_stream||	C|+4CGAT|UP_stream||	C	C|T|UP_stream||	G|C|missence_mutation|GAG_E|GAC_D	G	G	G	G	C	A	G	A	T	A	C|G|missence_mutation|GAC_D|GAG_E	C	G	A	G	A	A	C	A	T	G	T	G|T|missence_mutation|GGG_G|GTG_V	G	C
Type75	IRIS_313-21821	A	C	A	C|T|UP_stream||	C	G	A	G	T	C	G	C	A	C|T|UP_stream||	A	T	A|G|UP_stream||	C	C|T|UP_stream||	C	C	C	G|C|missence_mutation|GAG_E|GAC_D	G	G	G	G	C	A	G	A	T	A	C|G|missence_mutation|GAC_D|GAG_E	C	G	A	G	A	A	C	A	T	G|A|Synonymous_mutation|GAG_E|GAA_E	T|C|missence_mutation|GTG_V|GCG_A	G	G	C
Type76	IRIS_313-21242	A	C	A	C|T|UP_stream||	C	G	A	G	T	C|A|UP_stream||	G	C	A	C	A	T	A|G|UP_stream||	C	C|T|UP_stream||	C	C	C	G|C|missence_mutation|GAG_E|GAC_D	G	G	G	G	C	A	G	A	T	A	C|G|missence_mutation|GAC_D|GAG_E	C	G	A	G	A	A	C	A	T	G|A|Synonymous_mutation|GAG_E|GAA_E	T|C|missence_mutation|GTG_V|GCG_A	G	G	C
Type77	IRIS_313-8391	A	C	A	C|T|UP_stream||	C	G	A	G	T	C	G	C	A	C|T|UP_stream||	A	T	A|G|UP_stream||	C	C|T|UP_stream||	C|+4CGAT|UP_stream||	C	C	G|C|missence_mutation|GAG_E|GAC_D	G	G	G	G	C	A	G	A	T	A	C|G|missence_mutation|GAC_D|GAG_E	C	G	A	G	A	A	C	A	T	G|A|Synonymous_mutation|GAG_E|GAA_E	T	G	G	C
Type78	IRIS_313-21794	A	C	A	C|T|UP_stream||	C	G	A	G	T	C	G|T|UP_stream||	C|G|UP_stream||	A|C|UP_stream||	C	A	T	A|G|UP_stream||	C	C|T|UP_stream||	C	C	C	G|C|missence_mutation|GAG_E|GAC_D	G	G	G	G	C	A	G	A	T	A	C|G|missence_mutation|GAC_D|GAG_E	C	G	A	G	A	A	C	A	T	G	T	G|T|missence_mutation|GGG_G|GTG_V	G	C
Type79	IRIS_313-21727	A	C	A	C|T|UP_stream||	C	G	A	G	T	C	G|T|UP_stream||	C	A	C|T|UP_stream||	A	T	A|G|UP_stream||	C|-1G|UP_stream||	C|T|UP_stream||	C	C	C|T|UP_stream||	G	G	G|A|Synonymous_mutation|CTG_L|CTA_L	G	G	C	A	G	A	T	A	C|G|missence_mutation|GAC_D|GAG_E	C	G	A	G	A	A	C	A	T	G	T	G	G	C
Type80	IRIS_313-21824	A|T|UP_stream||	C	A	C	C	G	A	G	T	C	G	C	A	C	A|T|UP_stream||	T	A|G|UP_stream||	C|-1G|UP_stream||	C|T|UP_stream||	C	C	C	G|C|missence_mutation|GAG_E|GAC_D	G	G	G	G	C	A	G|T|Synonymous_mutation|CTG_L|CTT_L	A	T|C|Synonymous_mutation|GAT_D|GAC_D	A|C|missence_mutation|GAC_D|GCC_A	C|G|missence_mutation|GAC_D|GAG_E	C	G	A|G|missence_mutation|GAT_D|GGT_G	G|A|Synonymous_mutation|ACG_T|ACA_T	A|G|missence_mutation|AAG_K|GAG_E	A|T|missence_mutation|AAG_K|ATG_M	C|A|Synonymous_mutation|CTC_L|CTA_L	A|C|Synonymous_mutation|AGG_R|CGG_R	T|G|missence_mutation|TCT_S|GCT_A	G	T	G	G	C
Type81	B208	A	C	A	C|T|UP_stream||	C	G	A	G	T	C	G|T|UP_stream||	C	A	C	A	T	A|G|UP_stream||	C|-1G|UP_stream||	C|T|UP_stream||	C	C|+5TTCTG|UP_stream||	C	G	G	G	G	G	C	A	G	A	T	A	C|G|missence_mutation|GAC_D|GAG_E	C	G	A	G	A	A	C	A	T	G	T	G	G	C
Type82	IRIS_313-21819	A	C	A	C|T|UP_stream||	C	G	A	G	T	C	G|T|UP_stream||	C|G|UP_stream||	A|C|UP_stream||	C|T|UP_stream||	A	T	A	C|-1G|UP_stream||	C|T|UP_stream||	C	C	C	G	G	G|A|Synonymous_mutation|CTG_L|CTA_L	G	G	C	A	G	A	T	A	C|G|missence_mutation|GAC_D|GAG_E	C	G	A|G|missence_mutation|GAT_D|GGT_G	G|A|Synonymous_mutation|ACG_T|ACA_T	A|G|missence_mutation|AAG_K|GAG_E	A|T|missence_mutation|AAG_K|ATG_M	C|A|Synonymous_mutation|CTC_L|CTA_L	A|C|Synonymous_mutation|AGG_R|CGG_R	T|G|missence_mutation|TCT_S|GCT_A	G	T	G	G	C
Type83	IRIS_313-21750	A	C	A	C|T|UP_stream||	C	G	A	G	T	C	G|T|UP_stream||	C	A	C|T|UP_stream||	A	T	A|G|UP_stream||	C|-1G|UP_stream||	C|T|UP_stream||	C	C	C|T|UP_stream||	G	G	G|A|Synonymous_mutation|CTG_L|CTA_L	G	G	C	A	G	A	T	A	C|G|missence_mutation|GAC_D|GAG_E	C	G	A	G|A|Synonymous_mutation|ACG_T|ACA_T	A|G|missence_mutation|AAG_K|GAG_E	A|T|missence_mutation|AAG_K|ATG_M	C|A|Synonymous_mutation|CTC_L|CTA_L	A|C|Synonymous_mutation|AGG_R|CGG_R	T|G|missence_mutation|TCT_S|GCT_A	G	T	G	G	C
Type84	IRIS_313-21671	A	C	A	C|T|UP_stream||	C	G	A	G	T	C	G	C	A	C	A	T	A|G|UP_stream||	C	C|T|UP_stream||	C	C	C	G|C|missence_mutation|GAG_E|GAC_D	G	G	G	G	C	A	G	A	T	A	C	C	G	A	G	A	A	C	A	T	G	T	G|T|missence_mutation|GGG_G|GTG_V	G	C
Type85	IRIS_313-21707	A	C|G|UP_stream||	A	C	C	G	A	G	T	C	G	C	A	C	A	T	A|G|UP_stream||	C	C|T|UP_stream||	C	C	C	G|C|missence_mutation|GAG_E|GAC_D	G|T|missence_mutation|GGG_G|GTG_V	G	G	G	C	A	G|T|Synonymous_mutation|CTG_L|CTT_L	A	T|C|Synonymous_mutation|GAT_D|GAC_D	A|C|missence_mutation|GAC_D|GCC_A	C|G|missence_mutation|GAC_D|GAG_E	C	G	A|G|missence_mutation|GAT_D|GGT_G	G|A|Synonymous_mutation|ACG_T|ACA_T	A|G|missence_mutation|AAG_K|GAG_E	A|T|missence_mutation|AAG_K|ATG_M	C|A|Synonymous_mutation|CTC_L|CTA_L	A|C|Synonymous_mutation|AGG_R|CGG_R	T|G|missence_mutation|TCT_S|GCT_A	G	T	G	G	C
Type86	IRIS_313-21754	A	C	A	C|T|UP_stream||	C	G	A	G	T	C	G	C	A	C|T|UP_stream||	A	T	A|G|UP_stream||	C	C|T|UP_stream||	C|+4CGAT|UP_stream||	C	C	G|C|missence_mutation|GAG_E|GAC_D	G	G	G	G	C	A	G	A	T	A	C|G|missence_mutation|GAC_D|GAG_E	C	G	A	G	A	A	C	A	T	G	T	G|T|missence_mutation|GGG_G|GTG_V	G	C
Type87	IRIS_313-21279	A	C	A	C|T|UP_stream||	C	G	A	G	T	C	G|T|UP_stream||	C|G|UP_stream||	A|C|UP_stream||	C	A|T|UP_stream||	T|C|UP_stream||	A|G|UP_stream||	C	C|T|UP_stream||	C	C|+5TTCTG|UP_stream||	C	G	G	G	G	G	C	A	G	A	T	A	C|G|missence_mutation|GAC_D|GAG_E	C	G	A	G	A	A	C	A	T	G|A|Synonymous_mutation|GAG_E|GAA_E	T	G	G	C
Type88	IRIS_313-21823	A	C	A	C|T|UP_stream||	C	G	A	G	T	C	G|T|UP_stream||	C|G|UP_stream||	A|C|UP_stream||	C|T|UP_stream||	A	T	A|G|UP_stream||	C	C|T|UP_stream||	C	C	C	G|C|missence_mutation|GAG_E|GAC_D	G	G	G	G	C	A	G	A	T	A	C|G|missence_mutation|GAC_D|GAG_E	C	G	A	G	A	A	C	A	T	G	T	G	G	C
Type89	IRIS_313-21097	A	C	A	C|T|UP_stream||	C	G	A	G	T	C	G	C	A|T|UP_stream||	C	A|T|UP_stream||	T	A|G|UP_stream||	C	C|T|UP_stream||	C|+4CGAT|UP_stream||	C	C	G	G	G	G	G	C	A	G	A	T	A	C|G|missence_mutation|GAC_D|GAG_E	C	G	A	G	A	A	C	A	T|G|missence_mutation|TCT_S|GCT_A	G	T	G|T|missence_mutation|GGG_G|GTG_V	G	C
Type90	IRIS_313-21665	A	C	A	C|T|UP_stream||	C	G	A	G	T	C	G|T|UP_stream||	C|G|UP_stream||	A|C|UP_stream||	C|T|UP_stream||	A	T	A|G|UP_stream||	C|-1G|UP_stream||	C|T|UP_stream||	C	C|+5TTCTG|UP_stream||	C|T|UP_stream||	G	G	G|A|Synonymous_mutation|CTG_L|CTA_L	G	G	C	A	G	A	T	A	C|G|missence_mutation|GAC_D|GAG_E	C	G	A	G	A	A	C|A|Synonymous_mutation|CTC_L|CTA_L	A|C|Synonymous_mutation|AGG_R|CGG_R	T|G|missence_mutation|TCT_S|GCT_A	G	T	G	G	C
Type91	IRIS_313-21719	A	C	A	C|T|UP_stream||	C	G	A	G|-3CTA|UP_stream||	T	C|A|UP_stream||	G|T|UP_stream||	C|G|UP_stream||	A|C|UP_stream||	C|T|UP_stream||	A	T	A	C	C	C	C	C	G	G	G|A|Synonymous_mutation|CTG_L|CTA_L	G	G	C	A	G	A	T	A	C|G|missence_mutation|GAC_D|GAG_E	C	G	A	G	A	A	C	A	T	G|A|Synonymous_mutation|GAG_E|GAA_E	T|C|missence_mutation|GTG_V|GCG_A	G	G|C|Synonymous_mutation|GTG_V|GTC_V	C|A|missence_mutation|GCC_A|GAC_D
Type92	IRIS_313-21656	A	C	A	C|T|UP_stream||	C	G	A	G|-3CTA|UP_stream||	T	C|A|UP_stream||	G|T|UP_stream||	C|G|UP_stream||	A|C|UP_stream||	C|T|UP_stream||	A	T	A	C	C	C	C	C	G	G	G|A|Synonymous_mutation|CTG_L|CTA_L	G	G	C	A	G	A	T	A	C|G|missence_mutation|GAC_D|GAG_E	C	G	A	G	A	A	C	A	T	G|A|Synonymous_mutation|GAG_E|GAA_E	T|C|missence_mutation|GTG_V|GCG_A	G	G|C|Synonymous_mutation|GTG_V|GTC_V	C|A|missence_mutation|GCC_A|GAC_D
Type93	IRIS_313-21813	A|T|UP_stream||	C	A	C	C	G	A	G	T	C	G	C	A	C	A	T	A|G|UP_stream||	C	C|T|UP_stream||	C	C	C	G|C|missence_mutation|GAG_E|GAC_D	G	G	G	G	C	A	G|T|Synonymous_mutation|CTG_L|CTT_L	A	T|C|Synonymous_mutation|GAT_D|GAC_D	A|C|missence_mutation|GAC_D|GCC_A	C|G|missence_mutation|GAC_D|GAG_E	C	G	A|G|missence_mutation|GAT_D|GGT_G	G|A|Synonymous_mutation|ACG_T|ACA_T	A|G|missence_mutation|AAG_K|GAG_E	A|T|missence_mutation|AAG_K|ATG_M	C|A|Synonymous_mutation|CTC_L|CTA_L	A|C|Synonymous_mutation|AGG_R|CGG_R	T|G|missence_mutation|TCT_S|GCT_A	G	T	G	G	C
Type94	IRIS_313-21645	A	C	A	C|T|UP_stream||	C	G	A	G	T	C	G|T|UP_stream||	C|G|UP_stream||	A|C|UP_stream||	C|T|UP_stream||	A	T	A|G|UP_stream||	C	C|T|UP_stream||	C	C	C	G|C|missence_mutation|GAG_E|GAC_D	G	G	G	G	C	A	G	A	T	A	C|G|missence_mutation|GAC_D|GAG_E	C	G	A	G	A	A	C	A	T	G|A|Synonymous_mutation|GAG_E|GAA_E	T	G	G	C
Type95	IRIS_313-21722	A	C|G|UP_stream||	A	C	C	G	A	G	T	C	G	C	A	C	A	T	A|G|UP_stream||	C|-1G|UP_stream||	C|T|UP_stream||	C	C	C	G|C|missence_mutation|GAG_E|GAC_D	G	G	G	G	C	A	G|T|Synonymous_mutation|CTG_L|CTT_L	A	T|C|Synonymous_mutation|GAT_D|GAC_D	A|C|missence_mutation|GAC_D|GCC_A	C|G|missence_mutation|GAC_D|GAG_E	C	G	A|G|missence_mutation|GAT_D|GGT_G	G|A|Synonymous_mutation|ACG_T|ACA_T	A|G|missence_mutation|AAG_K|GAG_E	A|T|missence_mutation|AAG_K|ATG_M	C|A|Synonymous_mutation|CTC_L|CTA_L	A|C|Synonymous_mutation|AGG_R|CGG_R	T|G|missence_mutation|TCT_S|GCT_A	G	T	G	G	C
Type96	IRIS_313-21708	A	C	A	C|T|UP_stream||	C	G	A	G	T	C	G	C	A	C	A	T	A|G|UP_stream||	C	C|T|UP_stream||	C|+4CGAT|UP_stream||	C	C	G|C|missence_mutation|GAG_E|GAC_D	G	G	G	G	C	A	G	A	T	A	C|G|missence_mutation|GAC_D|GAG_E	C	G	A	G	A	A	C	A	T	G	T	G	G	C
Type97	IRIS_313-21817	A	C	A	C	C	G	A	G	T	C	G|T|UP_stream||	C	A|C|UP_stream||	C|T|UP_stream||	A	T	A|G|UP_stream||	C	C|T|UP_stream||	C	C	C	G|C|missence_mutation|GAG_E|GAC_D	G	G	G	G	C	A	G|T|Synonymous_mutation|CTG_L|CTT_L	A	T|C|Synonymous_mutation|GAT_D|GAC_D	A|C|missence_mutation|GAC_D|GCC_A	C|G|missence_mutation|GAC_D|GAG_E	C	G	A|G|missence_mutation|GAT_D|GGT_G	G|A|Synonymous_mutation|ACG_T|ACA_T	A|G|missence_mutation|AAG_K|GAG_E	A|T|missence_mutation|AAG_K|ATG_M	C|A|Synonymous_mutation|CTC_L|CTA_L	A|C|Synonymous_mutation|AGG_R|CGG_R	T|G|missence_mutation|TCT_S|GCT_A	G	T	G	G	C
Type98	IRIS_313-21657	A	C	A	C	C	G	A	G	T	C	G	C	A	C	A	T	A	C	C	C	C	C	G	G	G	G	G	C	A	G	A	T	A	C	C	G	A	G	A	A	C	A	T	G	T	G	G	C
Type99	IRIS_313-21700	A	C	A	C|T|UP_stream||	C	G	A	G|-3CTA|UP_stream||	T	C|A|UP_stream||	G	C	A|T|UP_stream||	C	A	T	A	C	C	C	C	C	G	G	G|A|Synonymous_mutation|CTG_L|CTA_L	G	G	C	A	G	A	T	A	C|G|missence_mutation|GAC_D|GAG_E	C	G	A	G	A	A	C	A	T	G|A|Synonymous_mutation|GAG_E|GAA_E	T|C|missence_mutation|GTG_V|GCG_A	G	G|C|Synonymous_mutation|GTG_V|GTC_V	C|A|missence_mutation|GCC_A|GAC_D
Type100	IRIS_313-21089	A	C	A	C	C	G	A	G	T	C	G	C	A|T|UP_stream||	C	A	T	A|G|UP_stream||	C	C|T|UP_stream||	C	C	C	G|C|missence_mutation|GAG_E|GAC_D	G|T|missence_mutation|GGG_G|GTG_V	G	G	G	C	A	G|T|Synonymous_mutation|CTG_L|CTT_L	A	T|C|Synonymous_mutation|GAT_D|GAC_D	A|C|missence_mutation|GAC_D|GCC_A	C|G|missence_mutation|GAC_D|GAG_E	C	G	A|G|missence_mutation|GAT_D|GGT_G	G|A|Synonymous_mutation|ACG_T|ACA_T	A|G|missence_mutation|AAG_K|GAG_E	A|T|missence_mutation|AAG_K|ATG_M	C|A|Synonymous_mutation|CTC_L|CTA_L	A|C|Synonymous_mutation|AGG_R|CGG_R	T|G|missence_mutation|TCT_S|GCT_A	G	T	G	G	C
Type101	IRIS_313-21664	A	C	A	C|T|UP_stream||	C	G	A	G|-3CTA|UP_stream||	T	C|A|UP_stream||	G|T|UP_stream||	C	A|C|UP_stream||	C|T|UP_stream||	A	T	A	C	C	C	C	C	G	G	G|A|Synonymous_mutation|CTG_L|CTA_L	G	G	C	A	G	A	T	A	C|G|missence_mutation|GAC_D|GAG_E	C	G	A	G	A	A	C	A	T	G|A|Synonymous_mutation|GAG_E|GAA_E	T|C|missence_mutation|GTG_V|GCG_A	G	G|C|Synonymous_mutation|GTG_V|GTC_V	C|A|missence_mutation|GCC_A|GAC_D
Type102	IRIS_313-21728	A	C	A	C|T|UP_stream||	C	G	A	G	T	C	G|T|UP_stream||	C	A	C|T|UP_stream||	A	T	A|G|UP_stream||	C|-1G|UP_stream||	C|T|UP_stream||	C	C	C	G	G	G|A|Synonymous_mutation|CTG_L|CTA_L	G	G	C	A	G	A	T	A	C|G|missence_mutation|GAC_D|GAG_E	C	G	A|G|missence_mutation|GAT_D|GGT_G	G|A|Synonymous_mutation|ACG_T|ACA_T	A|G|missence_mutation|AAG_K|GAG_E	A|T|missence_mutation|AAG_K|ATG_M	C|A|Synonymous_mutation|CTC_L|CTA_L	A|C|Synonymous_mutation|AGG_R|CGG_R	T|G|missence_mutation|TCT_S|GCT_A	G	T	G	G	C
Type103	IRIS_313-21669	A	C	A	C|T|UP_stream||	C	G	A	G	T	C	G|T|UP_stream||	C|G|UP_stream||	A|C|UP_stream||	C	A	T	A|G|UP_stream||	C|-1G|UP_stream||	C|T|UP_stream||	C	C	C	G|C|missence_mutation|GAG_E|GAC_D	G	G|A|Synonymous_mutation|CTG_L|CTA_L	G	G	C	A	G	A	T	A	C|G|missence_mutation|GAC_D|GAG_E	C	G	A	G	A	A	C	A	T	G	T	G	G	C
Type104	IRIS_313-21786	A	C	A	C|T|UP_stream||	C	G	A	G	T	C|A|UP_stream||	G|T|UP_stream||	C|G|UP_stream||	A|C|UP_stream||	C|T|UP_stream||	A	T	A|G|UP_stream||	C|-1G|UP_stream||	C|T|UP_stream||	C	C	C	G	G	G|A|Synonymous_mutation|CTG_L|CTA_L	G	G	C	A	G	A	T	A	C|G|missence_mutation|GAC_D|GAG_E	C	G	A	G	A	A	C	A	T	G|A|Synonymous_mutation|GAG_E|GAA_E	T	G	G	C
Type105	IRIS_313-21241	A	C	A	C|T|UP_stream||	C	G	A	G	T	C	G	C	A|T|UP_stream||	C	A	T	A|G|UP_stream||	C	C|T|UP_stream||	C	C	C	G|C|missence_mutation|GAG_E|GAC_D	G	G	G	G	C	A	G	A	T	A	C|G|missence_mutation|GAC_D|GAG_E	C	G	A	G	A	A	C	A	T	G	T	G	G	C
Type106	B265	A	C	A	C|T|UP_stream||	C	G	A	G	T	C	G	C	A	C	A	T	A|G|UP_stream||	C	C|T|UP_stream||	C	C	C	G|C|missence_mutation|GAG_E|GAC_D	G	G	G	G	C	A	G	A	T	A	C|G|missence_mutation|GAC_D|GAG_E	C	G	A	G	A	A	C	A	T	G	T	G	G	C
Type107	IRIS_313-8493	A	C	A	C|T|UP_stream||	C	G	A	G|-3CTA|UP_stream||	T	C|A|UP_stream||	G|T|UP_stream||	C	A|C|UP_stream||	C|T|UP_stream||	A	T	A|G|UP_stream||	C	C|T|UP_stream||	C	C	C	G	G	G|A|Synonymous_mutation|CTG_L|CTA_L	G	G	C	A	G	A	T	A	C|G|missence_mutation|GAC_D|GAG_E	C	G	A	G	A	A	C	A	T	G|A|Synonymous_mutation|GAG_E|GAA_E	T|C|missence_mutation|GTG_V|GCG_A	G	G|C|Synonymous_mutation|GTG_V|GTC_V	C|A|missence_mutation|GCC_A|GAC_D
Type108	IRIS_313-21746	A	C	A	C|T|UP_stream||	C	G	A	G|-3CTA|UP_stream||	T	C|A|UP_stream||	G|T|UP_stream||	C|G|UP_stream||	A|C|UP_stream||	C|T|UP_stream||	A	T	A	C	C	C	C	C|T|UP_stream||	G	G	G|A|Synonymous_mutation|CTG_L|CTA_L	G	G	C	A	G	A	T	A	C|G|missence_mutation|GAC_D|GAG_E	C	G	A	G	A	A	C	A	T	G|A|Synonymous_mutation|GAG_E|GAA_E	T|C|missence_mutation|GTG_V|GCG_A	G	G|C|Synonymous_mutation|GTG_V|GTC_V	C|A|missence_mutation|GCC_A|GAC_D
Type109	IRIS_313-21737	A	C	A	C	C	G	A	G	T	C	G	C	A	C	A|T|UP_stream||	T	A	C	C	C	C	C	G	G	G	G	G	C	A	G	A	T	A	C	C	G	A	G	A	A	C	A	T	G	T	G	G	C
Type110	IRIS_313-21643	A	C	A	C	C	G	A	G	T	C	G	C|G|UP_stream||	A|C|UP_stream||	C	A	T	A	C	C	C	C	C	G	G	G	G	G	C	A	G	A	T	A	C	C	G	A	G	A	A	C	A	T	G	T	G	G	C
Type111	IRIS_313-8326	A	C	A	C	C	G	A	G	T	C	G	C	A	C	A	T	A	C	C	C	C	C	G	G	G	G	G	C	A	G	A	T	A	C	C	G	A	G	A	A	C	A	T	G	T	G	G	C
Type112	IRIS_313-21673	A	C	A	C	C	G	A	G	T	C	G	C	A	C|T|UP_stream||	A	T	A	C	C	C	C	C	G	G	G	G	G	C	A	G	A	T	A	C	C	G	A	G	A	A	C	A	T	G	T	G	G	C
[truncated: 273 more columns]
