# Supplementary material for: Genome‐wide association study identifies an NLR gene that confers partial resistance to Magnaporthe oryzae in rice
Source: Plant Biotechnol J. 2019 Dec 15;18(6):1376–83. doi: 10.1111/pbi.13300 (PMC7206997; doi:10.1111/pbi.13300)
Supplement: Supplementary file 5 — Table S5 Primers used in this study. [file PBI-18-1376-s003.xlsx]

## Sheet: Table S4
	Table S5. Primers used in this study.
	Name(target gene)	Primer(5' TO 3')	Annotation
	Os04g53000-F	ATGAAGGTGGCCAAGCTTTC	Primer for PCR and Sequencing the gene
	Os04g53000-R	TTAATCAATAGTTTCGTCATCAA	Primer for PCR and Sequencing the gene
	Os04g53050-F	ATGGAGGAGGTGGAAGCC	Primer for PCR and Sequencing the gene
	Os04g53050-R	CTACATCACCAACTCGCTGTC	Primer for PCR and Sequencing the gene
	Os04g53050-F3	TGCAGCTGGTAATTCAGTCG	Primer for PCR and Sequencing the gene
	Os04g53050-R3	TCGTGGTTCTCATCACCAAA	Primer for PCR and Sequencing the gene
	Os04g53000-F3	AGATGGAGGTTGGATTGCTG	Primer for PCR and Sequencing the gene
	Os04g53000-R3	CCTGTAGCTTCTCCGTTGCT	Primer for PCR and Sequencing the gene
	Os04g53050-CRISPR-gRNA-F	GCCGCAAAAGACGGTCCGGGATA	Primer for Os04g53050 gene CRISPR vector
	Os04g53050-CRISPR-gRNA-R	AAACTATCCCGGACCGTCTTTTG	Primer for Os04g53050 gene CRISPR vector
	CRISPR-testing-F	CGATGACACGAAGAAGCTCA	Primer for testing the editing type of CRISPR Os04g53050 gene
	CRISPR-testing-R	GTCTTGTTCCAAGGGTGCAT	Primer for testing the editing type of CRISPR Os04g53050 gene
	Ubiq-F	GCTCCGTGGCGGTATCAT	Primer for Quantitative Real-Time PCR(a rice reference gene)
	Ubiq-R	CGGCAGTTGACAGCCCTAG	Primer for Quantitative Real-Time PCR(a rice reference gene)
